# Supplementary material for: 2-[2-(2,4-Dinitro­phen­yl)eth­yl]-1,3,5-trinitro­benzene
Source: Acta Crystallogr Sect E Struct Rep Online. 2011 Oct 8;67(Pt 11):o2898. doi: 10.1107/S1600536811041031 (PMC3247314; doi:10.1107/S1600536811041031)
Supplement: Supplementary file 1 [file e-67-o2898-sup1.cif]

##############################################################################
#                                                                            #
# This CIF contains the data in a paper accepted for publication in          #
# Acta Crystallographica Section E. It conforms to the requirements of       #
# Notes for Authors for Acta Crystallographica Section E, and has been       #
# peer reviewed under the auspices of the IUCr Commission on Journals.       #
#                                                                            #
# Full details of the Crystallographic Information File format               #
# are given in the paper "The Crystallographic Information File (CIF):       #
# a New Standard Archive File for Crystallography" by S. R. Hall, F. H.      #
# Allen and I. D. Brown [Acta Cryst. (1991), A47, 655-685].                  #
#                                                                            #
# The current version of the core CIF dictionary is obtainable from          #
# ftp://ftp.iucr.org/pub/cif_core.dic.                                       #
#                                                                            #
# Software is freely available for graphical display of the structure(s)     #
# in this CIF. For information consult the CIF software page                 #
# http://www.iucr.org/resources/cif/software.                                #
#                                                                            #
# This file may be used for bona fide research purposes within the           #
# scientific community so long as proper attribution is given to the journal # 
# article from which it was obtained.                                        #
#                                                                            #
##############################################################################
data_I
_audit_creation_method     SHELXL97
_chemical_name_systematic
;
2-[2-(2,4-Dinitrophenyl)ethyl]-1,3,5-trinitrobenzene
;
_chemical_name_common
;
2,2',4,4',6-pentanitrobibenzyl
;
_chemical_formula_moiety     'C14 H9 N5 O10'
_chemical_formula_sum     'C14 H9 N5 O10'
_chemical_formula_iupac     'C14 H9 N5 O10'
_chemical_formula_weight     407.26
_chemical_melting_point     ?
_symmetry_cell_setting     monoclinic
_symmetry_space_group_name_H-M     'P 21/n'
_symmetry_space_group_name_Hall     '-P 2yn'
loop_
    _symmetry_equiv_pos_as_xyz
    'x, y, z'
    '-x+1/2, y+1/2, -z+1/2'
    '-x, -y, -z'
    'x-1/2, -y-1/2, z-1/2'
_cell_length_a     14.099(7)
_cell_length_b     8.227(4)
_cell_length_c     15.356(8)
_cell_angle_alpha     90.00
_cell_angle_beta     114.758(7)
_cell_angle_gamma     90.00
_cell_volume     1617.6(14)
_cell_formula_units_Z     4
_cell_measurement_reflns_used     5515
_cell_measurement_theta_min     1.6
_cell_measurement_theta_max     27.9
_cell_measurement_temperature     113(2)
_exptl_crystal_description     Prism
_exptl_crystal_colour     Colorless
_exptl_crystal_size_max     0.20
_exptl_crystal_size_mid     0.18
_exptl_crystal_size_min     0.12
_exptl_crystal_density_diffrn     1.672
_exptl_crystal_density_meas     ?
_exptl_crystal_density_method     'not measured'
_exptl_crystal_F_000     832
_exptl_absorpt_coefficient_mu     0.146
_exptl_absorpt_correction_type     multi-scan
_exptl_absorpt_process_details     '(CrystalClear; Rigaku/MSC, 2000)'
_exptl_absorpt_correction_T_min     0.9714
_exptl_absorpt_correction_T_max     0.9827
_exptl_special_details     ?
_diffrn_ambient_temperature     113(2)
_diffrn_radiation_type     MoK\a
_diffrn_radiation_wavelength     0.71073
_diffrn_radiation_source     'rotating anode'
_diffrn_radiation_monochromator     multilayer
_diffrn_measurement_device_type     'Rigaku Saturn724 CCD'
_diffrn_measurement_method     '\w and \f'
_diffrn_detector_area_resol_mean     14.22
_diffrn_reflns_number     16454
_diffrn_reflns_av_R_equivalents     0.0426
_diffrn_reflns_av_sigmaI/netI     0.0434
_diffrn_reflns_theta_min     1.65
_diffrn_reflns_theta_max     27.86
_diffrn_reflns_theta_full     27.86
_diffrn_measured_fraction_theta_max     0.989
_diffrn_measured_fraction_theta_full     0.989
_diffrn_reflns_limit_h_min     -18
_diffrn_reflns_limit_h_max     12
_diffrn_reflns_limit_k_min     -10
_diffrn_reflns_limit_k_max     10
_diffrn_reflns_limit_l_min     -20
_diffrn_reflns_limit_l_max     19
_diffrn_standards_number     .
_diffrn_standards_interval_count     .
_diffrn_standards_interval_time     .
_diffrn_standards_decay_%     .
_refine_special_details
;
Refinement of <i>F</i>^2^ against ALL reflections. The weighted <i>R</i>-factor
<i>wR</i> and goodness of fit <i>S</i> are based on <i>F</i>^2^, conventional
<i>R</i>-factors <i>R</i> are based on <i>F</i>, with <i>F</i> set to zero for
negative <i>F</i>^2^. The threshold expression of <i>F</i>^2^ >
\s(<i>F</i>^2^) is used only for calculating <i>R</i>-factors(gt) <i>etc</i>.
and is not relevant to the choice of reflections for refinement.
<i>R</i>-factors based on <i>F</i>^2^ are statistically about twice as large
as those based on <i>F</i>, and <i>R</i>- factors based on ALL data will be
even larger.
;
_reflns_number_total     3823
_reflns_number_gt     2847
_reflns_threshold_expression     I>2\s(I)
_refine_ls_structure_factor_coef     Fsqd
_refine_ls_matrix_type     full
_refine_ls_R_factor_all     0.0525
_refine_ls_R_factor_gt     0.0399
_refine_ls_wR_factor_gt     0.1008
_refine_ls_wR_factor_ref     0.1065
_refine_ls_goodness_of_fit_ref     1.028
_refine_ls_restrained_S_all     1.028
_refine_ls_number_reflns     3823
_refine_ls_number_parameters     262
_refine_ls_number_restraints     0
_refine_ls_hydrogen_treatment     constr
_refine_ls_weighting_scheme     calc
_refine_ls_weighting_details
         'calc w=1/[\s^2^(Fo^2^)+(0.0594P)^2^+0.0000P] where P=(Fo^2^+2Fc^2^)/3'
_atom_sites_solution_hydrogens     geom
_atom_sites_solution_primary     direct
_atom_sites_solution_secondary     difmap
_refine_ls_shift/su_max     0.002
_refine_ls_shift/su_mean     0.000
_refine_diff_density_max     0.352
_refine_diff_density_min     -0.330
_refine_ls_extinction_method     none
_refine_ls_extinction_coef     ?
loop_
    _atom_type_symbol
    _atom_type_description
    _atom_type_scat_dispersion_real
    _atom_type_scat_dispersion_imag
    _atom_type_scat_source
    'C' 'C' 0.0033 0.0016
                         'International Tables Vol C Tables 4.2.6.8 and 6.1.1.4'
    'H' 'H' 0.0000 0.0000
                         'International Tables Vol C Tables 4.2.6.8 and 6.1.1.4'
    'N' 'N' 0.0061 0.0033
                         'International Tables Vol C Tables 4.2.6.8 and 6.1.1.4'
    'O' 'O' 0.0106 0.0060
                         'International Tables Vol C Tables 4.2.6.8 and 6.1.1.4'
_computing_data_collection     'CrystalClear (Rigaku/MSC, 2000)'
_computing_cell_refinement     'CrystalClear (Rigaku/MSC, 2000)'
_computing_data_reduction     'CrystalClear (Rigaku/MSC, 2000)'
_computing_structure_solution     'SHELXTL (Sheldrick, 2008)'
_computing_structure_refinement     'SHELXTL (Sheldrick, 2008)'
_computing_molecular_graphics     'SHELXTL (Sheldrick, 2008)'
_computing_publication_material     'SHELXTL (Sheldrick, 2008)'
loop_
    _atom_site_type_symbol
    _atom_site_label
    _atom_site_fract_x
    _atom_site_fract_y
    _atom_site_fract_z
    _atom_site_U_iso_or_equiv
    _atom_site_adp_type
    _atom_site_calc_flag
    _atom_site_refinement_flags
    _atom_site_occupancy
    _atom_site_symmetry_multiplicity
    _atom_site_disorder_assembly
    _atom_site_disorder_group
    O O1 0.64474(9) 0.08191(14) 1.03105(8) 0.0325(3) Uani d . 1 1 . .
    O O2 0.68105(8) 0.33883(14) 1.06099(7) 0.0270(3) Uani d . 1 1 . .
    O O3 0.86607(8) 0.48825(14) 0.85862(7) 0.0273(3) Uani d . 1 1 . .
    O O4 0.79057(8) 0.43068(14) 0.70657(7) 0.0283(3) Uani d . 1 1 . .
    O O5 0.39540(8) 0.33811(14) 0.60692(8) 0.0291(3) Uani d . 1 1 . .
    O O6 0.40895(9) 0.07989(14) 0.63732(8) 0.0369(3) Uani d . 1 1 . .
    O O7 -0.06620(8) 0.15196(13) 0.84028(8) 0.0264(3) Uani d . 1 1 . .
    O O8 0.02060(9) 0.19441(17) 0.99188(8) 0.0408(3) Uani d . 1 1 . .
    O O9 0.37441(8) 0.36062(14) 1.11500(7) 0.0281(3) Uani d . 1 1 . .
    O O10 0.46932(9) 0.29102(18) 1.04226(9) 0.0450(4) Uani d . 1 1 . .
    N N1 0.65521(9) 0.22023(16) 1.00726(9) 0.0217(3) Uani d . 1 1 . .
    N N2 0.79545(9) 0.42757(15) 0.78811(8) 0.0199(3) Uani d . 1 1 . .
    N N3 0.43956(9) 0.21995(16) 0.65550(8) 0.0204(3) Uani d . 1 1 . .
    N N4 0.01476(10) 0.18383(16) 0.91063(9) 0.0224(3) Uani d . 1 1 . .
    N N5 0.38449(10) 0.31254(16) 1.04428(9) 0.0227(3) Uani d . 1 1 . .
    C C1 0.63893(11) 0.24823(17) 0.90684(10) 0.0171(3) Uani d . 1 1 . .
    C C2 0.72280(11) 0.31584(17) 0.89544(10) 0.0186(3) Uani d . 1 1 . .
    H H2 0.7866 0.3392 0.9490 0.022 Uiso calc R 1 1 . .
    C C3 0.71003(11) 0.34782(17) 0.80322(10) 0.0163(3) Uani d . 1 1 . .
    C C4 0.61836(11) 0.31584(17) 0.72466(10) 0.0174(3) Uani d . 1 1 . .
    H H4 0.6110 0.3381 0.6614 0.021 Uiso calc R 1 1 . .
    C C5 0.53752(11) 0.25001(17) 0.74139(10) 0.0166(3) Uani d . 1 1 . .
    C C6 0.54234(11) 0.21345(17) 0.83201(10) 0.0168(3) Uani d . 1 1 . .
    C C7 0.44685(11) 0.16298(17) 0.84700(11) 0.0193(3) Uani d . 1 1 . .
    H H7A 0.4687 0.1085 0.9099 0.023 Uiso calc R 1 1 . .
    H H7B 0.4046 0.0853 0.7964 0.023 Uiso calc R 1 1 . .
    C C8 0.38085(11) 0.31511(19) 0.84336(11) 0.0224(3) Uani d . 1 1 . .
    H H8A 0.4257 0.3962 0.8901 0.027 Uiso calc R 1 1 . .
    H H8B 0.3553 0.3642 0.7787 0.027 Uiso calc R 1 1 . .
    C C9 0.28820(11) 0.27651(17) 0.86572(10) 0.0184(3) Uani d . 1 1 . .
    C C10 0.19285(11) 0.24056(18) 0.78975(10) 0.0206(3) Uani d . 1 1 . .
    H H10 0.1892 0.2383 0.7266 0.025 Uiso calc R 1 1 . .
    C C11 0.10317(11) 0.20795(18) 0.80267(10) 0.0207(3) Uani d . 1 1 . .
    H H11 0.0392 0.1831 0.7497 0.025 Uiso calc R 1 1 . .
    C C12 0.10966(10) 0.21278(17) 0.89524(10) 0.0168(3) Uani d . 1 1 . .
    C C13 0.20092(11) 0.24750(17) 0.97324(10) 0.0184(3) Uani d . 1 1 . .
    H H13 0.2037 0.2512 1.0361 0.022 Uiso calc R 1 1 . .
    C C14 0.28871(11) 0.27693(17) 0.95696(10) 0.0174(3) Uani d . 1 1 . .
loop_
    _atom_site_aniso_label
    _atom_site_aniso_U_11
    _atom_site_aniso_U_22
    _atom_site_aniso_U_33
    _atom_site_aniso_U_12
    _atom_site_aniso_U_13
    _atom_site_aniso_U_23
    O1 0.0369(7) 0.0277(7) 0.0361(7) 0.0037(5) 0.0186(5) 0.0142(5)
    O2 0.0267(6) 0.0344(7) 0.0198(6) -0.0049(5) 0.0096(5) -0.0043(5)
    O3 0.0223(6) 0.0302(7) 0.0264(6) -0.0099(5) 0.0074(5) -0.0005(5)
    O4 0.0273(6) 0.0392(7) 0.0234(6) -0.0053(5) 0.0156(5) 0.0023(5)
    O5 0.0249(6) 0.0293(7) 0.0249(6) 0.0011(5) 0.0023(5) 0.0041(5)
    O6 0.0293(7) 0.0235(7) 0.0455(7) -0.0058(5) 0.0035(6) -0.0108(5)
    O7 0.0151(6) 0.0305(6) 0.0307(6) -0.0029(4) 0.0069(5) -0.0059(5)
    O8 0.0273(7) 0.0792(10) 0.0204(6) -0.0048(6) 0.0143(5) 0.0012(6)
    O9 0.0260(6) 0.0374(7) 0.0180(5) 0.0030(5) 0.0063(5) -0.0062(5)
    O10 0.0147(6) 0.0825(11) 0.0368(7) -0.0038(6) 0.0097(5) -0.0248(7)
    N1 0.0182(7) 0.0254(7) 0.0224(7) 0.0017(5) 0.0094(5) 0.0051(5)
    N2 0.0185(7) 0.0211(7) 0.0211(7) -0.0016(5) 0.0094(5) 0.0018(5)
    N3 0.0172(6) 0.0243(7) 0.0216(6) -0.0020(5) 0.0100(5) -0.0048(5)
    N4 0.0180(7) 0.0263(7) 0.0227(7) -0.0004(5) 0.0083(6) 0.0007(5)
    N5 0.0170(7) 0.0268(7) 0.0228(7) -0.0007(5) 0.0069(5) -0.0055(5)
    C1 0.0193(7) 0.0166(7) 0.0172(7) 0.0013(5) 0.0094(6) 0.0021(5)
    C2 0.0168(7) 0.0186(7) 0.0185(7) 0.0007(6) 0.0056(6) 0.0011(6)
    C3 0.0144(7) 0.0162(7) 0.0213(7) -0.0004(5) 0.0103(6) 0.0005(5)
    C4 0.0195(7) 0.0178(7) 0.0158(7) 0.0017(6) 0.0083(6) -0.0005(5)
    C5 0.0127(7) 0.0178(7) 0.0183(7) 0.0007(5) 0.0053(6) -0.0032(5)
    C6 0.0173(7) 0.0136(7) 0.0203(7) 0.0006(5) 0.0089(6) -0.0012(5)
    C7 0.0179(8) 0.0194(8) 0.0242(8) -0.0028(6) 0.0122(6) -0.0015(6)
    C8 0.0221(8) 0.0217(8) 0.0269(8) -0.0003(6) 0.0137(7) 0.0000(6)
    C9 0.0190(8) 0.0160(7) 0.0223(8) 0.0013(5) 0.0107(6) 0.0001(6)
    C10 0.0229(8) 0.0247(8) 0.0163(7) 0.0015(6) 0.0101(6) -0.0007(6)
    C11 0.0181(8) 0.0239(8) 0.0171(7) 0.0005(6) 0.0044(6) -0.0027(6)
    C12 0.0148(7) 0.0176(7) 0.0199(7) 0.0003(5) 0.0091(6) 0.0000(6)
    C13 0.0203(8) 0.0194(7) 0.0164(7) 0.0015(6) 0.0084(6) 0.0003(5)
    C14 0.0138(7) 0.0172(7) 0.0186(7) 0.0004(5) 0.0041(6) -0.0024(6)
_geom_special_details
;
All e.s.d.'s (except the e.s.d. in the dihedral angle between two l.s. planes)
are estimated using the full covariance matrix. The cell e.s.d.'s are taken
into account individually in the estimation of e.s.d.'s in distances, angles
and torsion angles; correlations between e.s.d.'s in cell parameters are only
used when they are defined by crystal symmetry. An approximate (isotropic)
treatment of cell e.s.d.'s is used for estimating e.s.d.'s involving l.s.
planes.
;
loop_
    _geom_bond_atom_site_label_1
    _geom_bond_atom_site_label_2
    _geom_bond_site_symmetry_2
    _geom_bond_distance
    _geom_bond_publ_flag
    O1 N1 . 1.2229(17) ?
    O2 N1 . 1.2305(17) ?
    O3 N2 . 1.2289(15) ?
    O4 N2 . 1.2252(16) ?
    O5 N3 . 1.2248(17) ?
    O6 N3 . 1.2211(17) ?
    O7 N4 . 1.2272(16) ?
    O8 N4 . 1.2187(18) ?
    O9 N5 . 1.2187(16) ?
    O10 N5 . 1.2222(17) ?
    N1 C1 . 1.4789(19) ?
    N2 C3 . 1.4727(18) ?
    N3 C5 . 1.4774(18) ?
    N4 C12 . 1.472(2) ?
    N5 C14 . 1.4801(19) ?
    C1 C2 . 1.383(2) ?
    C1 C6 . 1.395(2) ?
    C2 C3 . 1.376(2) ?
    C2 H2 . 0.9500 ?
    C3 C4 . 1.374(2) ?
    C4 C5 . 1.380(2) ?
    C4 H4 . 0.9500 ?
    C5 C6 . 1.397(2) ?
    C6 C7 . 1.516(2) ?
    C7 C8 . 1.547(2) ?
    C7 H7A . 0.9900 ?
    C7 H7B . 0.9900 ?
    C8 C9 . 1.517(2) ?
    C8 H8A . 0.9900 ?
    C8 H8B . 0.9900 ?
    C9 C10 . 1.394(2) ?
    C9 C14 . 1.398(2) ?
    C10 C11 . 1.386(2) ?
    C10 H10 . 0.9500 ?
    C11 C12 . 1.386(2) ?
    C11 H11 . 0.9500 ?
    C12 C13 . 1.372(2) ?
    C13 C14 . 1.383(2) ?
    C13 H13 . 0.9500 ?
loop_
    _geom_angle_atom_site_label_1
    _geom_angle_atom_site_label_2
    _geom_angle_atom_site_label_3
    _geom_angle_site_symmetry_1
    _geom_angle_site_symmetry_3
    _geom_angle
    _geom_angle_publ_flag
    O1 N1 O2 . . 125.21(13) ?
    O1 N1 C1 . . 118.10(13) ?
    O2 N1 C1 . . 116.66(12) ?
    O4 N2 O3 . . 124.75(12) ?
    O4 N2 C3 . . 118.08(12) ?
    O3 N2 C3 . . 117.16(12) ?
    O6 N3 O5 . . 124.67(13) ?
    O6 N3 C5 . . 118.09(12) ?
    O5 N3 C5 . . 117.23(12) ?
    O8 N4 O7 . . 123.76(13) ?
    O8 N4 C12 . . 118.46(12) ?
    O7 N4 C12 . . 117.78(12) ?
    O9 N5 O10 . . 123.38(13) ?
    O9 N5 C14 . . 117.97(13) ?
    O10 N5 C14 . . 118.65(13) ?
    C2 C1 C6 . . 124.74(13) ?
    C2 C1 N1 . . 115.28(12) ?
    C6 C1 N1 . . 119.91(13) ?
    C3 C2 C1 . . 117.19(13) ?
    C3 C2 H2 . . 121.4 ?
    C1 C2 H2 . . 121.4 ?
    C4 C3 C2 . . 122.44(13) ?
    C4 C3 N2 . . 118.51(13) ?
    C2 C3 N2 . . 118.96(12) ?
    C3 C4 C5 . . 117.27(13) ?
    C3 C4 H4 . . 121.4 ?
    C5 C4 H4 . . 121.4 ?
    C4 C5 C6 . . 124.78(13) ?
    C4 C5 N3 . . 115.83(13) ?
    C6 C5 N3 . . 119.38(13) ?
    C1 C6 C5 . . 113.57(13) ?
    C1 C6 C7 . . 123.63(13) ?
    C5 C6 C7 . . 122.30(12) ?
    C6 C7 C8 . . 109.39(12) ?
    C6 C7 H7A . . 109.8 ?
    C8 C7 H7A . . 109.8 ?
    C6 C7 H7B . . 109.8 ?
    C8 C7 H7B . . 109.8 ?
    H7A C7 H7B . . 108.2 ?
    C9 C8 C7 . . 112.61(12) ?
    C9 C8 H8A . . 109.1 ?
    C7 C8 H8A . . 109.1 ?
    C9 C8 H8B . . 109.1 ?
    C7 C8 H8B . . 109.1 ?
    H8A C8 H8B . . 107.8 ?
    C10 C9 C14 . . 115.96(13) ?
    C10 C9 C8 . . 118.37(13) ?
    C14 C9 C8 . . 125.65(13) ?
    C11 C10 C9 . . 122.64(14) ?
    C11 C10 H10 . . 118.7 ?
    C9 C10 H10 . . 118.7 ?
    C10 C11 C12 . . 117.96(13) ?
    C10 C11 H11 . . 121.0 ?
    C12 C11 H11 . . 121.0 ?
    C13 C12 C11 . . 122.44(13) ?
    C13 C12 N4 . . 118.48(13) ?
    C11 C12 N4 . . 119.06(12) ?
    C12 C13 C14 . . 117.52(13) ?
    C12 C13 H13 . . 121.2 ?
    C14 C13 H13 . . 121.2 ?
    C13 C14 C9 . . 123.46(13) ?
    C13 C14 N5 . . 114.64(13) ?
    C9 C14 N5 . . 121.89(13) ?
loop_
    _geom_torsion_atom_site_label_1
    _geom_torsion_atom_site_label_2
    _geom_torsion_atom_site_label_3
    _geom_torsion_atom_site_label_4
    _geom_torsion_site_symmetry_1
    _geom_torsion_site_symmetry_2
    _geom_torsion_site_symmetry_3
    _geom_torsion_site_symmetry_4
    _geom_torsion
    _geom_torsion_publ_flag
    O1 N1 C1 C2 . . . . -122.42(14) ?
    O2 N1 C1 C2 . . . . 55.76(17) ?
    O1 N1 C1 C6 . . . . 60.38(18) ?
    O2 N1 C1 C6 . . . . -121.44(15) ?
    C6 C1 C2 C3 . . . . -1.3(2) ?
    N1 C1 C2 C3 . . . . -178.37(12) ?
    C1 C2 C3 C4 . . . . 0.4(2) ?
    C1 C2 C3 N2 . . . . 176.88(12) ?
    O4 N2 C3 C4 . . . . -15.38(19) ?
    O3 N2 C3 C4 . . . . 163.70(13) ?
    O4 N2 C3 C2 . . . . 167.96(13) ?
    O3 N2 C3 C2 . . . . -12.96(19) ?
    C2 C3 C4 C5 . . . . 0.3(2) ?
    N2 C3 C4 C5 . . . . -176.20(12) ?
    C3 C4 C5 C6 . . . . -0.2(2) ?
    C3 C4 C5 N3 . . . . 178.94(12) ?
    O6 N3 C5 C4 . . . . 117.21(15) ?
    O5 N3 C5 C4 . . . . -62.02(17) ?
    O6 N3 C5 C6 . . . . -63.64(18) ?
    O5 N3 C5 C6 . . . . 117.13(15) ?
    C2 C1 C6 C5 . . . . 1.4(2) ?
    N1 C1 C6 C5 . . . . 178.36(12) ?
    C2 C1 C6 C7 . . . . -170.56(14) ?
    N1 C1 C6 C7 . . . . 6.4(2) ?
    C4 C5 C6 C1 . . . . -0.7(2) ?
    N3 C5 C6 C1 . . . . -179.73(12) ?
    C4 C5 C6 C7 . . . . 171.45(13) ?
    N3 C5 C6 C7 . . . . -7.6(2) ?
    C1 C6 C7 C8 . . . . 93.28(16) ?
    C5 C6 C7 C8 . . . . -78.03(17) ?
    C6 C7 C8 C9 . . . . -175.40(12) ?
    C7 C8 C9 C10 . . . . -92.16(15) ?
    C7 C8 C9 C14 . . . . 89.32(18) ?
    C14 C9 C10 C11 . . . . 0.4(2) ?
    C8 C9 C10 C11 . . . . -178.27(14) ?
    C9 C10 C11 C12 . . . . 0.4(2) ?
    C10 C11 C12 C13 . . . . -0.3(2) ?
    C10 C11 C12 N4 . . . . 178.04(13) ?
    O8 N4 C12 C13 . . . . 1.2(2) ?
    O7 N4 C12 C13 . . . . -179.59(13) ?
    O8 N4 C12 C11 . . . . -177.28(13) ?
    O7 N4 C12 C11 . . . . 2.0(2) ?
    C11 C12 C13 C14 . . . . -0.6(2) ?
    N4 C12 C13 C14 . . . . -178.95(12) ?
    C12 C13 C14 C9 . . . . 1.5(2) ?
    C12 C13 C14 N5 . . . . -179.64(13) ?
    C10 C9 C14 C13 . . . . -1.4(2) ?
    C8 C9 C14 C13 . . . . 177.18(14) ?
    C10 C9 C14 N5 . . . . 179.81(13) ?
    C8 C9 C14 N5 . . . . -1.6(2) ?
    O9 N5 C14 C13 . . . . -21.49(19) ?
    O10 N5 C14 C13 . . . . 157.85(15) ?
    O9 N5 C14 C9 . . . . 157.42(14) ?
    O10 N5 C14 C9 . . . . -23.2(2) ?
loop_
    _geom_hbond_atom_site_label_D
    _geom_hbond_atom_site_label_H
    _geom_hbond_atom_site_label_A
    _geom_hbond_site_symmetry_A
    _geom_hbond_distance_DH
    _geom_hbond_distance_HA
    _geom_hbond_distance_DA
    _geom_hbond_angle_DHA
    C4 H4 O8 4_665 0.95 2.39 3.249(2) 151
    C10 H10 O2 4_565 0.95 2.58 3.508(3) 167
    C11 H11 O9 4_565 0.95 2.40 3.353(3) 176
data_global
_journal_date_recd_electronic     2011-10-02
_journal_date_accepted     2011-10-05
_journal_name_full     'Acta Crystallographica, Section E'
_journal_year     2011
_journal_volume     67
_journal_issue     11
_journal_page_first     o2898
_journal_page_last     o2898
_journal_paper_category     QO
_journal_coeditor_code     XU5347
_publ_contact_author_name     'Jian-long Wang'
_publ_contact_author_address
;
School of Chemical Engineering and Environment
North University of China
Taiyuan
China
;
_publ_contact_author_email     wangjianlong@nuc.edu.cn
_publ_contact_author_fax     '86 0351 3922118'
_publ_contact_author_phone     '86 0351 3922121'
_publ_section_title
;
2-[2-(2,4-Dinitrophenyl)ethyl]-1,3,5-trinitrobenzene
;
loop_
    _publ_author_name
    _publ_author_address
    'Wei, Zhi-Hua'
;
School of Chemical Engineering and Environment
North University of China
Taiyuan
People's Republic of China
;
    'Wang, Wen-Yan'
;
School of Chemical Engineering and Environment
North University of China
Taiyuan
People's Republic of China
;
    'Diao, Ying'
;
School of Chemical Engineering and Environment
North University of China
Taiyuan
People's Republic of China
;
    'Wang, Jian-Long'
;
School of Chemical Engineering and Environment
North University of China
Taiyuan
People's Republic of China
;
