# Supplementary material for: 2-[2-(2,4-Dinitro­phen­yl)eth­yl]-1,3,5-trinitro­benzene
Source: Acta Crystallogr Sect E Struct Rep Online. 2011 Oct 8;67(Pt 11):o2898. doi: 10.1107/S1600536811041031 (PMC3247314; doi:10.1107/S1600536811041031)
Supplement: Supplementary file 2 [file e-67-o2898-Isup2.hkl]

# 
# h,k,l, Fc-squared, Fo-squared, sigma(Fo-squared) and status flag 
# 
data_I
_shelx_title ' shelx in P2(1)/n' 
_shelx_refln_list_code          4 
_shelx_F_calc_maximum      168.16 
_exptl_crystal_F_000       832.00 
_reflns_d_resolution_high  0.7604 
 
loop_ 
 _symmetry_equiv_pos_as_xyz 
 'x, y, z' 
 '-x+1/2, y+1/2, -z+1/2' 
 '-x, -y, -z' 
 'x-1/2, -y-1/2, z-1/2' 
 
_cell_length_a    14.0992 
_cell_length_b     8.2274 
_cell_length_c    15.3562 
_cell_angle_alpha  90.000 
_cell_angle_beta  114.758 
_cell_angle_gamma  90.000 
 
_shelx_F_squared_multiplier     1.000 
 
loop_ 
 _refln_index_h 
 _refln_index_k 
 _refln_index_l 
 _refln_F_squared_calc 
 _refln_F_squared_meas 
 _refln_F_squared_sigma 
 _refln_observed_status 
   2   0   0      107.11       81.65      2.22 o 
   4   0   0     5731.68     5446.38    103.71 o 
   6   0   0        8.61        4.75      1.55 o 
   8   0   0       27.40       32.78      5.34 o 
  10   0   0     1163.78     1146.11     42.28 o 
  12   0   0     4956.77     4790.71    355.90 o 
  14   0   0       28.36       33.13     23.45 o 
  16   0   0       37.72       31.32     37.02 o 
   1   1   0      357.13      362.34      7.13 o 
   2   1   0      211.76      223.92      3.68 o 
   3   1   0     1049.89     1026.08     14.56 o 
   4   1   0     7542.96     6828.06     59.19 o 
   5   1   0      123.93      109.85      2.78 o 
   6   1   0      103.41      105.07      3.12 o 
   7   1   0       44.60       37.92      4.08 o 
   8   1   0     2333.52     2222.70     69.00 o 
   9   1   0      212.45      191.05      8.24 o 
  10   1   0       53.87       57.75      4.63 o 
  11   1   0      122.23      116.21      6.69 o 
  12   1   0      378.60      377.94     11.69 o 
  13   1   0      112.94      108.67     14.08 o 
  14   1   0      281.35      289.40     27.95 o 
  15   1   0       63.28       59.15     36.87 o 
  16   1   0        2.03        1.85      7.89 o 
   1   2   0     1394.41     1379.15     19.31 o 
   2   2   0     2466.30     2277.78     22.35 o 
   3   2   0     4279.92     4256.77     55.02 o 
   4   2   0      422.25      456.17      6.83 o 
   5   2   0     2124.52     2069.40     28.77 o 
   6   2   0       74.63       73.88      4.11 o 
   7   2   0      943.95      900.16     13.24 o 
   8   2   0       62.16       62.63      4.18 o 
   9   2   0     1054.43     1069.14     22.39 o 
  10   2   0      134.35      134.64      5.90 o 
  11   2   0      361.69      341.92     10.42 o 
  12   2   0     1025.31      926.63     23.20 o 
  13   2   0       41.20       39.75     10.40 o 
  14   2   0      236.92      214.30     17.25 o 
  15   2   0       58.61       62.95     35.78 o 
  16   2   0       26.87       10.60     13.75 o 
   1   3   0    21533.42    20524.43    287.03 o 
   2   3   0     8024.43     7966.02     80.16 o 
   3   3   0     6064.48     6313.81     48.05 o 
   4   3   0       30.52       17.53      3.60 o 
   5   3   0       93.65       84.31      4.50 o 
   6   3   0      181.89      170.35      6.71 o 
   7   3   0       56.42       56.62      7.60 o 
   8   3   0      226.83      234.16     10.37 o 
   9   3   0     4609.28     4904.72    118.01 o 
  10   3   0       78.68       80.00      6.60 o 
  11   3   0        0.02        3.24      2.74 o 
  12   3   0      356.44      398.00     13.72 o 
  13   3   0      400.54      413.38     17.60 o 
  14   3   0       18.30       22.46      8.91 o 
  15   3   0       13.85       12.11      7.52 o 
  16   3   0        3.02        2.88      5.77 o 
   0   4   0     1003.49     1116.53     27.10 o 
   1   4   0      641.86      612.98      8.61 o 
   2   4   0       55.41       49.99      5.19 o 
   3   4   0      143.62      132.78      7.41 o 
   4   4   0      299.54      272.39      8.31 o 
   5   4   0        0.01        1.52      2.51 o 
   6   4   0      494.93      551.31     13.12 o 
   7   4   0      348.73      325.05     11.44 o 
   8   4   0        0.21        2.92      3.28 o 
   9   4   0      167.25      161.12      9.24 o 
  10   4   0       39.38       36.89      9.22 o 
  11   4   0       96.47      107.73     11.75 o 
  12   4   0      302.68      264.33     11.46 o 
  13   4   0      126.59      145.35     14.75 o 
  14   4   0        0.51        4.26      4.54 o 
  15   4   0        8.22        6.37      4.93 o 
   1   5   0     3048.23     3156.38     67.84 o 
   2   5   0     1289.17     1301.94     22.84 o 
   3   5   0      743.70      906.44     18.51 o 
   4   5   0     1186.17     1204.07     21.06 o 
   5   5   0      117.99      125.32      7.99 o 
   6   5   0     1329.99     1422.03     32.27 o 
   7   5   0      151.78      152.87      9.01 o 
   8   5   0      659.52      673.57     16.88 o 
   9   5   0     3009.98     3086.10     52.01 o 
  10   5   0        2.82        3.50      3.06 o 
  11   5   0      199.02      206.34     11.70 o 
  12   5   0        7.87       11.19      3.83 o 
  13   5   0      243.63      213.04     18.35 o 
  14   5   0      128.00      106.63     18.43 o 
   1   6   0       77.29       79.71     18.81 o 
   2   6   0      668.25      681.49     19.00 o 
   3   6   0      505.20      502.30     15.32 o 
   4   6   0      214.91      222.11      8.22 o 
   5   6   0       12.38       12.85      3.81 o 
   6   6   0      104.92      114.24      9.17 o 
   7   6   0      345.08      360.61     28.18 o 
   8   6   0      513.39      564.67     16.24 o 
   9   6   0       38.92       40.22     11.92 o 
  10   6   0        4.34        5.41      3.63 o 
  11   6   0        9.97       10.27      4.39 o 
  12   6   0        5.24        1.36      3.66 o 
  13   6   0       14.71       13.78      8.71 o 
   1   7   0      286.78      270.66     13.02 o 
   2   7   0      413.38      438.66     14.06 o 
   3   7   0      163.97      181.09     10.08 o 
   4   7   0       18.27       13.08      4.25 o 
   5   7   0        0.16        4.91      3.09 o 
   6   7   0      149.86      146.58      9.63 o 
   7   7   0      119.72      120.35     13.69 o 
   8   7   0       97.87      101.09     11.53 o 
   9   7   0      375.21      377.71     16.74 o 
  10   7   0        0.21        4.77      3.17 o 
  11   7   0        2.77        5.73      4.07 o 
  12   7   0       11.32       11.07      6.35 o 
   0   8   0      413.87      396.49     30.06 o 
   1   8   0       91.34      103.06     24.51 o 
   2   8   0       46.32       52.12     13.43 o 
   3   8   0      548.45      565.36     18.31 o 
   4   8   0        3.93        8.95      4.03 o 
   5   8   0        6.89        8.89      3.48 o 
   6   8   0      141.03      127.89     13.70 o 
   7   8   0      546.77      566.88     20.98 o 
   8   8   0      142.30      143.19     12.26 o 
   9   8   0      189.94      194.52      9.80 o 
  10   8   0      213.39      206.87      9.58 o 
  11   8   0        0.06        3.02      2.87 o 
   1   9   0      159.37      147.39     15.85 o 
   2   9   0        4.51        6.45      4.89 o 
   3   9   0        0.02       10.64      4.72 o 
   4   9   0      177.67      183.95     12.43 o 
   5   9   0       85.59       94.20     13.06 o 
   6   9   0      187.86      188.83     14.92 o 
   7   9   0      187.62      195.03     11.30 o 
   8   9   0       43.50       33.74     14.27 o 
   9   9   0       78.97       51.20     23.32 o 
   0  10   0       16.93       21.00     10.58 o 
   1  10   0      187.49      165.19     14.55 o 
   2  10   0       68.55       47.40     17.18 o 
   3  10   0      185.25      171.46     14.13 o 
   4  10   0       67.87       52.14     22.67 o 
   5  10   0      143.40      127.39     19.31 o 
   6  10   0       11.26       10.99      5.34 o 
 -17   0   1       56.83       37.55     38.17 o 
 -15   0   1      129.85      130.58     21.90 o 
 -13   0   1     1002.36      970.07     53.67 o 
 -11   0   1     2751.46     2602.48    143.72 o 
  -9   0   1     2265.62     2188.29     50.70 o 
  -7   0   1       65.65       49.53      3.23 o 
  -5   0   1     1203.58     1228.80     21.47 o 
  -3   0   1     4153.29     4113.75    141.68 o 
  -1   0   1      359.14      292.69      4.21 o 
   1   0   1     1365.37     1250.71      7.33 o 
   3   0   1    22168.57    19054.00    357.62 o 
   5   0   1     1686.19     1908.91     74.88 o 
   7   0   1     1237.97     1228.83     17.94 o 
   9   0   1      249.73      223.98     11.13 o 
  11   0   1      841.82      711.89     28.22 o 
  13   0   1      974.68      953.57     68.38 o 
  15   0   1        9.37        9.83     16.61 o 
 -17   1   1       28.15       23.50     23.31 o 
 -16   1   1       57.56       59.77     31.88 o 
 -15   1   1        7.88        4.81      7.95 o 
 -14   1   1       27.43       31.42     22.57 o 
 -13   1   1       62.11       49.42     21.78 o 
 -12   1   1        0.66        2.92      1.66 o 
 -11   1   1     8551.04     8145.34    178.48 o 
 -10   1   1      605.28      583.44     12.14 o 
  -9   1   1      379.47      387.21      8.83 o 
  -8   1   1        6.83        7.47      2.07 o 
  -7   1   1      298.27      313.40      8.23 o 
  -6   1   1        0.35        3.14      0.94 o 
  -5   1   1     4152.74     3734.93     83.63 o 
  -4   1   1     6015.13     5638.60     75.19 o 
  -3   1   1      221.06      207.60      3.64 o 
  -2   1   1      822.65      765.73      5.27 o 
  -1   1   1      939.83      837.40      8.70 o 
   0   1   1      284.67      252.72      3.26 o 
   1   1   1     2067.98     1917.80     33.51 o 
   2   1   1     1834.31     1796.71     18.78 o 
   3   1   1      782.73      839.76     11.74 o 
   4   1   1     1470.86     1464.29     16.71 o 
   5   1   1      315.12      358.98      5.93 o 
   6   1   1      340.68      297.23      4.83 o 
   7   1   1      154.88      156.49      5.49 o 
   8   1   1       13.16       14.73      3.51 o 
   9   1   1      160.67      140.76      6.92 o 
  10   1   1       16.50       17.75      4.99 o 
  11   1   1      655.50      689.20     13.85 o 
  12   1   1      262.63      248.52     15.48 o 
  13   1   1       10.67       10.91      5.72 o 
  14   1   1        4.16        7.19      7.18 o 
  15   1   1       51.90       46.02     28.58 o 
  16   1   1        6.37        6.93     10.64 o 
 -16   2   1      265.85      312.19     27.16 o 
 -15   2   1       11.11       12.45      5.21 o 
 -14   2   1       63.18       60.91     25.18 o 
 -13   2   1       43.42       49.26     17.25 o 
 -12   2   1      798.60      707.80     51.90 o 
 -11   2   1       98.43      104.93      6.94 o 
 -10   2   1      105.42      101.88      4.12 o 
  -9   2   1      897.78      899.71     18.98 o 
  -8   2   1       58.65       55.19      3.78 o 
  -7   2   1       21.84       21.47      4.97 o 
  -6   2   1     2311.96     2344.92     28.06 o 
  -5   2   1      261.42      266.40      5.05 o 
  -4   2   1       42.28       44.93      2.02 o 
  -3   2   1     6557.95     6331.13     82.00 o 
  -2   2   1    28277.04    26359.53    395.08 o 
  -1   2   1     6975.91     6713.76     68.14 o 
   0   2   1       75.32       76.10      2.32 o 
   1   2   1     2463.69     2464.06     40.06 o 
   2   2   1     1501.71     1512.79     18.33 o 
   3   2   1      874.82      755.50     13.70 o 
   4   2   1      955.04      962.69     15.00 o 
   5   2   1      326.47      434.43      9.09 o 
   6   2   1      449.50      457.32      7.88 o 
   7   2   1       95.50       98.83      4.50 o 
   8   2   1      987.74      989.72     27.79 o 
   9   2   1      494.43      484.47     14.32 o 
  10   2   1     2723.36     2752.68     48.03 o 
  11   2   1     1397.48     1434.45     28.30 o 
  12   2   1       71.80       75.98      7.65 o 
  13   2   1       70.48       67.74      8.75 o 
  14   2   1      130.01      109.20     32.20 o 
  15   2   1        3.90       -0.35      8.82 o 
  16   2   1        4.42        3.34      7.49 o 
 -16   3   1       36.26       18.44     12.83 o 
 -15   3   1       38.25       48.91     18.72 o 
 -14   3   1      186.63      194.85     25.03 o 
 -13   3   1       76.31       76.68      9.27 o 
 -12   3   1      184.59      159.54      8.02 o 
 -11   3   1     4376.73     4511.97     68.12 o 
 -10   3   1        1.31        2.52      2.30 o 
  -9   3   1       58.49       61.09      5.04 o 
  -8   3   1       61.75       53.99      4.96 o 
  -7   3   1      196.69      193.55      6.91 o 
  -6   3   1      141.21      136.75      5.83 o 
  -5   3   1      548.43      597.85      9.60 o 
  -4   3   1        0.06        2.72      1.74 o 
  -3   3   1      356.50      311.30      6.08 o 
  -2   3   1     9185.73     9075.91    130.32 o 
  -1   3   1      652.53      666.25     13.60 o 
   0   3   1       33.07       44.99      2.77 o 
   1   3   1     5240.35     5507.14     73.18 o 
   2   3   1     1503.11     1555.32     14.32 o 
   3   3   1       41.00       52.73      4.12 o 
   4   3   1       44.42       53.49      3.55 o 
   5   3   1     1594.66     1653.08     31.18 o 
   6   3   1       92.53       87.44      5.30 o 
   7   3   1      193.43      188.50      8.86 o 
   8   3   1       99.40      110.53      7.32 o 
   9   3   1      254.37      229.19      9.37 o 
  10   3   1      151.51      160.06      9.31 o 
  11   3   1        6.26        7.72      4.34 o 
  12   3   1     1562.77     1608.65     49.11 o 
  13   3   1        1.52        6.30      3.58 o 
  14   3   1      179.91      180.33     17.39 o 
  15   3   1      207.76      246.84     19.48 o 
 -16   4   1       51.12       56.56     50.45 o 
 -15   4   1       22.68       36.98     12.72 o 
 -14   4   1        0.05        4.77      9.69 o 
 -13   4   1        0.01        2.29      3.86 o 
 -12   4   1       94.93       94.91      9.17 o 
 -11   4   1       22.83       24.78      7.24 o 
 -10   4   1      437.61      450.84     12.17 o 
  -9   4   1     1049.22     1101.79     26.24 o 
  -8   4   1       63.38       62.18      7.25 o 
  -7   4   1      103.67       99.17      6.80 o 
  -6   4   1      398.79      378.21     10.48 o 
  -5   4   1       27.64       29.63      7.87 o 
  -4   4   1     1538.28     1560.24     22.04 o 
  -3   4   1       58.61       75.30      6.19 o 
  -2   4   1      741.03      821.61     18.90 o 
  -1   4   1      278.03      292.08      7.46 o 
   0   4   1     2086.15     2007.44     29.91 o 
   1   4   1      734.23      710.01     16.31 o 
   2   4   1       65.97       83.48      5.03 o 
   3   4   1     2016.86     2060.24     37.81 o 
   4   4   1       13.26       14.17      4.24 o 
   5   4   1       73.43       74.05      7.23 o 
   6   4   1       16.73       23.93      7.20 o 
   7   4   1        2.17        2.81      2.67 o 
   8   4   1     1353.66     1321.46     30.73 o 
   9   4   1      827.80      779.32     17.68 o 
  10   4   1     1216.54     1160.80     25.86 o 
  11   4   1       75.21       73.16      7.65 o 
  12   4   1      418.79      438.95     17.87 o 
  13   4   1      360.53      342.36     22.42 o 
  14   4   1        0.01        2.63      6.60 o 
  15   4   1       79.76       74.56     31.56 o 
 -15   5   1       25.23       19.35      8.25 o 
 -14   5   1      188.03      192.40     21.25 o 
 -13   5   1       51.20       50.97     13.84 o 
 -12   5   1       16.05       20.42      6.25 o 
 -11   5   1      284.79      266.26     11.02 o 
 -10   5   1        1.45        2.98      3.61 o 
  -9   5   1       84.49       98.97      9.99 o 
  -8   5   1        0.84        3.64      3.10 o 
  -7   5   1        1.71        3.09      2.89 o 
  -6   5   1      502.39      512.20     17.31 o 
  -5   5   1     1328.91     1313.62     32.79 o 
  -4   5   1       72.94       82.80      6.94 o 
  -3   5   1     5074.57     5649.56    106.57 o 
  -2   5   1       33.89       39.73      5.35 o 
  -1   5   1        2.54        7.12      2.32 o 
   0   5   1       79.98       77.45      6.43 o 
   1   5   1      522.06      581.08     16.20 o 
   2   5   1     3079.83     3366.28     48.79 o 
   3   5   1       15.39       19.30      5.00 o 
   4   5   1      115.54       98.81      6.15 o 
   5   5   1       10.54       17.30      4.30 o 
   6   5   1      430.53      464.96     15.62 o 
   7   5   1      300.21      281.33     10.53 o 
   8   5   1       16.61       25.57      5.87 o 
   9   5   1     2918.45     3158.70     52.83 o 
  10   5   1      152.60      154.03      9.22 o 
  11   5   1       62.94       63.52     14.71 o 
  12   5   1      716.24      754.10     33.12 o 
  13   5   1      127.64      152.42     18.68 o 
  14   5   1       23.64       17.60      7.36 o 
 -14   6   1      153.70      125.21     15.75 o 
 -13   6   1       45.62       39.10     19.79 o 
 -12   6   1      211.04      230.36     15.64 o 
 -11   6   1      193.32      205.88     11.55 o 
 -10   6   1       88.19       83.92      8.43 o 
  -9   6   1      108.69      121.00     10.79 o 
  -8   6   1        3.92        7.68      3.33 o 
  -7   6   1       68.56       72.91      9.13 o 
  -6   6   1       73.11       70.74      7.62 o 
  -5   6   1      155.60      147.44      9.18 o 
  -4   6   1      132.09      130.05      6.64 o 
  -3   6   1       87.29       92.13     18.19 o 
  -2   6   1     3703.70     4134.43    116.70 o 
  -1   6   1      435.91      463.73     16.13 o 
   0   6   1        0.16        2.92      4.53 o 
   1   6   1        4.68       13.41      3.18 o 
   2   6   1      222.32      206.25     10.51 o 
   3   6   1        0.91        2.99      2.61 o 
   4   6   1       38.40       33.00      7.67 o 
   5   6   1        7.01        7.63      2.78 o 
   6   6   1      140.26      139.32      9.00 o 
   7   6   1     1492.00     1541.89     29.36 o 
   8   6   1       97.26       96.33     11.37 o 
   9   6   1       68.22       64.94     15.22 o 
  10   6   1      131.38      126.13      9.82 o 
  11   6   1       16.15       10.32      5.42 o 
  12   6   1        0.19        2.36      3.05 o 
  13   6   1      299.92      302.46     24.50 o 
 -13   7   1       92.57       56.25     31.08 o 
 -12   7   1        0.82        2.45      3.04 o 
 -11   7   1       19.84       16.99      7.47 o 
 -10   7   1      368.48      346.88     19.25 o 
  -9   7   1      161.87      170.17     10.85 o 
  -8   7   1      786.41      765.52     20.61 o 
  -7   7   1        2.38        8.50      4.13 o 
  -6   7   1        2.78        8.18      3.44 o 
  -5   7   1       29.66       38.42     10.64 o 
  -4   7   1       37.43       40.15      8.85 o 
  -3   7   1     1388.02     1441.39     28.53 o 
  -2   7   1      394.18      436.52     15.82 o 
  -1   7   1        6.32        7.55      4.33 o 
   0   7   1       75.20       65.62     15.64 o 
   1   7   1      155.44      137.15     12.15 o 
   2   7   1       43.43       57.30     14.07 o 
   3   7   1       97.03       90.28     16.32 o 
   4   7   1      796.41      774.37     14.90 o 
   5   7   1       56.27       64.67     14.29 o 
   6   7   1     2112.90     2225.08     30.97 o 
   7   7   1       60.48       60.18     13.56 o 
   8   7   1        0.67        1.76      2.80 o 
   9   7   1      642.84      668.60     27.29 o 
  10   7   1        7.11        5.56      3.61 o 
  11   7   1        5.23        6.03      4.04 o 
  12   7   1       31.84       22.79     11.97 o 
 -11   8   1      115.89      119.41     12.19 o 
 -10   8   1       28.41       20.26      7.02 o 
  -9   8   1      161.54      164.65     11.95 o 
  -8   8   1       12.00       15.95      5.90 o 
  -7   8   1      115.16      114.44     10.75 o 
  -6   8   1       24.49       24.00      7.17 o 
  -5   8   1        0.85        3.30      2.36 o 
  -4   8   1      141.96      144.99     12.44 o 
  -3   8   1      192.06      222.65     16.14 o 
  -2   8   1     1594.52     1756.77     41.29 o 
  -1   8   1       34.53       42.93     16.62 o 
   0   8   1      134.70      144.56     12.32 o 
   1   8   1       10.99       21.51      8.38 o 
   2   8   1      580.77      635.00     24.12 o 
   3   8   1     1209.57     1206.97     32.49 o 
   4   8   1       80.33       72.44     17.22 o 
   5   8   1       32.13       37.62      9.01 o 
   6   8   1      422.22      447.12     16.75 o 
   7   8   1       16.77       15.63      5.00 o 
   8   8   1      152.85      134.91     10.13 o 
   9   8   1      197.40      205.25     10.80 o 
  10   8   1       41.93       35.13     15.09 o 
  -9   9   1       52.97       40.12     19.67 o 
  -8   9   1       30.78       24.20      9.85 o 
  -7   9   1       32.65       28.39     12.26 o 
  -6   9   1        6.17        6.89      4.50 o 
  -5   9   1       78.16       69.56     22.26 o 
  -4   9   1       88.84       84.11     10.70 o 
  -3   9   1      186.07      181.50     14.52 o 
  -2   9   1      268.43      269.09     16.58 o 
  -1   9   1       17.29       16.95      6.88 o 
   0   9   1        2.21        6.83      4.92 o 
   1   9   1        1.01        3.90      3.27 o 
   2   9   1       35.29       19.68      8.56 o 
   3   9   1       46.27       34.67     14.69 o 
   4   9   1       25.55       22.31      9.79 o 
   5   9   1      193.87      210.11     15.36 o 
   6   9   1       80.63       78.74     18.48 o 
   7   9   1       15.17       16.24      5.65 o 
   8   9   1        1.02        1.91      3.53 o 
  -6  10   1       78.28       60.48     24.81 o 
  -5  10   1       36.23       24.67     13.39 o 
  -4  10   1      110.65       79.93     35.43 o 
  -3  10   1       17.83       13.60      6.67 o 
  -2  10   1       29.88       24.27      8.47 o 
  -1  10   1        8.95       13.11      7.36 o 
   0  10   1      163.80      163.33     18.06 o 
   1  10   1       37.46       28.72     13.41 o 
   2  10   1      141.41      127.98     14.81 o 
   3  10   1       27.27       17.67      7.02 o 
   4  10   1        4.57        7.59      4.30 o 
   5  10   1        0.12        3.41      4.79 o 
 -16   0   2        8.18        8.57     11.49 o 
 -14   0   2      220.98      228.73     26.64 o 
 -12   0   2       85.61       32.15     35.01 o 
 -10   0   2     1960.36     1896.62     47.81 o 
  -8   0   2     4767.66     4629.05    185.79 o 
  -6   0   2     7766.39     7782.10    207.90 o 
  -4   0   2     4308.12     3597.83     69.71 o 
  -2   0   2     3183.92     2741.59     62.02 o 
   0   0   2      377.53      306.06      6.69 o 
   2   0   2     4719.77     4332.76     43.15 o 
   4   0   2     1767.87     1734.50     23.64 o 
   6   0   2     2235.88     2211.75     37.07 o 
   8   0   2       88.84       80.76      8.28 o 
  10   0   2      287.41      240.15     13.61 o 
  12   0   2     1579.35     1551.83    113.56 o 
  14   0   2      139.93      154.47     65.98 o 
 -17   1   2       12.41       21.12     11.40 o 
 -16   1   2      119.13      124.15     15.40 o 
 -15   1   2        0.23        4.26      5.64 o 
 -14   1   2      779.25      721.62     38.19 o 
 -13   1   2        6.57       10.70      5.84 o 
 -12   1   2     1460.63     1275.92     82.64 o 
 -11   1   2      161.09      143.24      4.47 o 
 -10   1   2      322.37      313.58      7.94 o 
  -9   1   2      433.23      409.00      7.20 o 
  -8   1   2      144.47      129.25      4.20 o 
  -7   1   2      167.79      160.79      5.52 o 
  -6   1   2       11.90        5.97      1.30 o 
  -5   1   2     6032.96     5730.18     63.92 o 
  -4   1   2      196.33      188.66      3.55 o 
  -3   1   2       43.81       44.86      1.47 o 
  -2   1   2      166.04      170.26      2.98 o 
  -1   1   2       73.64       64.81      2.35 o 
   0   1   2     6988.94     6126.52     80.16 o 
   1   1   2     2796.79     2609.04     33.75 o 
   2   1   2      854.03      718.67     10.35 o 
   3   1   2      175.22      208.63      4.24 o 
   4   1   2     8158.77     7194.71    106.16 o 
   5   1   2        4.62        5.42      1.34 o 
   6   1   2       33.96       21.51      3.97 o 
   7   1   2      976.80      972.12     29.49 o 
   8   1   2      533.18      533.52     15.20 o 
   9   1   2     1508.33     1643.72     59.02 o 
  10   1   2      662.24      645.11     16.59 o 
  11   1   2      316.67      316.05     11.97 o 
  12   1   2        0.32        8.02      4.65 o 
  13   1   2      213.28      206.61     19.30 o 
  14   1   2       57.29       53.95     32.80 o 
  15   1   2        0.07        1.40      6.61 o 
 -17   2   2        3.86        2.67      5.74 o 
 -16   2   2       83.66       61.94     39.66 o 
 -15   2   2        5.19        6.83      5.53 o 
 -14   2   2      281.86      281.35     17.93 o 
 -13   2   2     1640.82     1830.18     48.95 o 
 -12   2   2       41.93       37.12      4.11 o 
 -11   2   2      198.32      179.74      6.60 o 
 -10   2   2       77.48       84.92      4.80 o 
  -9   2   2      125.48      116.66      4.77 o 
  -8   2   2      205.38      205.14      6.78 o 
  -7   2   2      185.71      180.58      4.99 o 
  -6   2   2     3092.02     3180.21     58.25 o 
  -5   2   2     1359.53     1365.56     17.21 o 
  -4   2   2        6.40       12.84      2.40 o 
  -3   2   2       13.14       14.72      2.05 o 
  -2   2   2    12327.50    11592.06    129.46 o 
  -1   2   2     3860.51     3813.76     44.82 o 
   0   2   2     3728.97     3343.27     31.65 o 
   1   2   2     6155.54     5945.86    115.67 o 
   2   2   2      884.72      861.42      9.29 o 
   3   2   2      477.84      354.29      6.41 o 
   4   2   2     1843.06     1886.60     27.87 o 
   5   2   2        7.76        9.41      2.35 o 
   6   2   2       47.19       37.25      5.92 o 
   7   2   2     2036.01     2117.10     37.96 o 
   8   2   2      623.97      600.06     16.41 o 
   9   2   2       16.82       17.61      4.42 o 
  10   2   2     1418.78     1445.27     43.46 o 
  11   2   2      340.72      342.34     11.64 o 
  12   2   2        2.76        1.86      2.64 o 
  13   2   2       26.13       31.18     12.62 o 
  14   2   2       54.18       60.53     35.06 o 
  15   2   2       40.47       29.52     23.57 o 
 -16   3   2       50.39       44.30     28.21 o 
 -15   3   2      181.73      194.51     20.96 o 
 -14   3   2      120.47      120.73     13.92 o 
 -13   3   2      510.18      510.37     22.88 o 
 -12   3   2      332.21      339.03     11.21 o 
 -11   3   2      481.43      513.58     25.79 o 
 -10   3   2       55.74       57.22      5.10 o 
  -9   3   2      120.53      124.43      5.88 o 
  -8   3   2      770.21      761.68     12.41 o 
  -7   3   2     1127.42     1156.73     29.88 o 
  -6   3   2      889.63      972.02     10.07 o 
  -5   3   2      144.76      136.70      5.85 o 
  -4   3   2      447.29      476.54      6.85 o 
  -3   3   2     1304.34     1341.02     23.92 o 
  -2   3   2     5796.83     5987.82     68.89 o 
  -1   3   2      334.17      318.86      5.80 o 
   0   3   2     5943.35     6241.60    112.64 o 
   1   3   2     1160.97     1138.77     13.59 o 
   2   3   2      183.13      177.38      4.41 o 
   3   3   2     1756.28     1762.73     23.50 o 
   4   3   2      892.93      844.19     23.39 o 
   5   3   2      869.63      827.90     18.39 o 
   6   3   2      390.14      407.16     10.68 o 
   7   3   2      154.71      154.94      8.03 o 
   8   3   2       40.35       43.54      9.38 o 
   9   3   2        4.63       12.35      3.94 o 
  10   3   2      966.25      948.83     25.52 o 
  11   3   2      570.66      568.83     16.17 o 
  12   3   2        0.42        3.36      2.65 o 
  13   3   2       31.40       28.77      8.88 o 
  14   3   2       34.95       32.76     16.61 o 
  15   3   2        9.78        7.53      6.16 o 
 -16   4   2        5.98        8.32      7.54 o 
 -15   4   2      374.70      426.45     22.93 o 
 -14   4   2      494.28      461.40     28.79 o 
 -13   4   2       55.33       56.45      8.70 o 
 -12   4   2        0.22        2.45      2.96 o 
 -11   4   2       20.03       22.54      7.42 o 
 -10   4   2      858.14      856.15     19.15 o 
  -9   4   2      160.01      155.73      7.21 o 
  -8   4   2      467.64      453.28     13.21 o 
  -7   4   2      159.10      167.12      9.39 o 
  -6   4   2      826.22      847.83     17.43 o 
  -5   4   2      952.12     1020.34     20.82 o 
  -4   4   2      315.37      374.93      9.24 o 
  -3   4   2      404.56      450.40     18.40 o 
  -2   4   2      454.18      553.19     12.99 o 
  -1   4   2       70.45       69.25      5.06 o 
   0   4   2       68.51       66.60      4.20 o 
   1   4   2      356.12      329.06     10.28 o 
   2   4   2      214.01      253.79      6.75 o 
   3   4   2      802.72      719.31     10.57 o 
   4   4   2      972.12      950.11     17.86 o 
   5   4   2      243.38      219.02     11.02 o 
   6   4   2      547.08      535.22     14.50 o 
   7   4   2      736.57      778.86     20.02 o 
   8   4   2      266.34      280.19     11.14 o 
   9   4   2      339.54      315.55     14.05 o 
  10   4   2      114.41      103.36      7.61 o 
  11   4   2       16.57       16.46      5.65 o 
  12   4   2       38.47       37.19     11.39 o 
  13   4   2       76.06       86.61     11.09 o 
  14   4   2       90.20      112.62     21.40 o 
 -15   5   2       60.58       64.21     30.00 o 
 -14   5   2      185.53      199.67     17.87 o 
 -13   5   2      253.75      251.05     23.39 o 
 -12   5   2      354.54      368.84     14.26 o 
 -11   5   2      327.39      347.55     13.54 o 
 -10   5   2      644.92      672.21     17.22 o 
  -9   5   2       46.09       51.16     11.99 o 
  -8   5   2       16.09       14.51      4.11 o 
  -7   5   2      894.15      975.79     24.74 o 
  -6   5   2        0.52        6.76      3.39 o 
  -5   5   2      180.25      190.99      9.79 o 
  -4   5   2     3778.61     4313.20     88.19 o 
  -3   5   2       48.98       55.79     12.09 o 
  -2   5   2       99.24      105.28      6.29 o 
  -1   5   2      125.35      123.42      6.23 o 
   0   5   2      137.83      153.15      6.33 o 
   1   5   2      999.83      989.42     16.94 o 
   2   5   2     2006.79     2087.31     46.55 o 
   3   5   2     1623.74     1737.06     30.17 o 
   4   5   2       60.35       70.61      6.60 o 
   5   5   2       52.51       71.50      7.84 o 
   6   5   2      890.42      902.67     22.81 o 
   7   5   2       89.52       92.23      8.70 o 
   8   5   2     1266.32     1289.13     22.20 o 
   9   5   2        0.69        3.53      3.53 o 
  10   5   2       25.14       22.52      7.59 o 
  11   5   2        0.13        2.40      3.27 o 
  12   5   2       21.88       17.74      6.48 o 
  13   5   2      140.89      176.35     15.16 o 
  14   5   2       31.08       22.50     12.40 o 
 -14   6   2      676.96      671.19     40.30 o 
 -13   6   2       21.34       24.15     11.60 o 
 -12   6   2       60.16       45.32     18.29 o 
 -11   6   2        2.87        2.48      3.30 o 
 -10   6   2       20.13       16.99      6.20 o 
  -9   6   2      544.54      569.32     16.56 o 
  -8   6   2        1.29        1.80      3.50 o 
  -7   6   2       12.28       19.78      6.88 o 
  -6   6   2        4.54        8.25      2.75 o 
  -5   6   2       54.89       53.99      7.64 o 
  -4   6   2     1312.42     1446.04     30.01 o 
  -3   6   2      503.33      522.80     17.91 o 
  -2   6   2      738.72      798.55     20.39 o 
  -1   6   2       87.10       78.74      6.14 o 
   0   6   2       27.42       27.76      8.10 o 
   1   6   2     1469.32     1472.20     32.45 o 
   2   6   2      307.32      326.60     13.78 o 
   3   6   2       56.72       62.79     12.12 o 
   4   6   2       34.98       44.80      9.54 o 
   5   6   2       74.43       76.51     14.97 o 
   6   6   2       22.37       21.80      5.06 o 
   7   6   2       78.53       70.07     15.30 o 
   8   6   2      322.70      306.71     11.23 o 
   9   6   2      153.18      140.96     10.27 o 
  10   6   2      581.16      599.89     26.76 o 
  11   6   2       17.53       14.46      5.31 o 
  12   6   2       39.82       28.75     14.69 o 
  13   6   2        4.62        5.62      4.46 o 
 -13   7   2      476.00      490.18     30.41 o 
 -12   7   2        5.10        4.69      4.76 o 
 -11   7   2        0.03        1.90      3.32 o 
 -10   7   2       55.86       55.97      8.87 o 
  -9   7   2      174.50      193.13     11.80 o 
  -8   7   2      123.60      137.11     10.68 o 
  -7   7   2      799.27      794.89     19.51 o 
  -6   7   2      203.15      218.77      9.19 o 
  -5   7   2      718.31      681.56     18.92 o 
  -4   7   2      192.41      188.52      9.18 o 
  -3   7   2      420.92      417.90     13.62 o 
  -2   7   2       24.78       24.69      7.63 o 
  -1   7   2      471.07      487.94     17.25 o 
   0   7   2       83.91      106.01     15.42 o 
   1   7   2      118.94      116.85     11.93 o 
   2   7   2      458.19      503.38     14.05 o 
   3   7   2       14.80       23.90      7.09 o 
   4   7   2        6.49        7.72      2.33 o 
   5   7   2      115.33      131.38     11.08 o 
   6   7   2      611.26      647.19     20.02 o 
   7   7   2      496.61      518.10     17.05 o 
   8   7   2       23.41       21.97      6.06 o 
   9   7   2       57.69       57.91     15.59 o 
  10   7   2        5.16        6.61      3.91 o 
  11   7   2       75.33       56.61     14.34 o 
 -11   8   2       55.34       37.45     16.30 o 
 -10   8   2      149.35      131.95     11.67 o 
  -9   8   2      206.81      196.52     13.37 o 
  -8   8   2       57.23       60.51     15.87 o 
  -7   8   2       79.35       88.55      9.50 o 
  -6   8   2        2.13        5.17      3.10 o 
  -5   8   2       27.75       31.29      7.68 o 
  -4   8   2        9.21       14.75      4.83 o 
  -3   8   2      419.96      429.55     18.84 o 
  -2   8   2      150.84      179.80     15.08 o 
  -1   8   2       10.08       11.50      4.73 o 
   0   8   2        1.23        6.03      5.24 o 
   1   8   2     1168.03     1170.05     32.22 o 
   2   8   2      177.55      176.16     14.85 o 
   3   8   2      354.56      328.03     14.63 o 
   4   8   2      156.17      155.33     10.61 o 
   5   8   2      399.17      414.70     15.02 o 
   6   8   2      168.92      157.54      9.87 o 
   7   8   2        8.17       13.37      4.44 o 
   8   8   2        7.88        7.88      3.53 o 
   9   8   2       39.71       30.36     10.76 o 
  10   8   2       14.77       14.94      5.21 o 
  -9   9   2        1.72        3.38      3.74 o 
  -8   9   2       82.02       76.05     20.15 o 
  -7   9   2       26.90       33.13     10.12 o 
  -6   9   2      186.65      176.57     15.19 o 
  -5   9   2      218.85      219.16     21.21 o 
  -4   9   2        0.00        4.96      4.24 o 
  -3   9   2        4.38        7.79      4.28 o 
  -2   9   2       11.98        9.72      4.40 o 
  -1   9   2       18.53       16.86      6.67 o 
   0   9   2       14.29        8.82      4.29 o 
   1   9   2       26.04       22.39      8.25 o 
   2   9   2        2.95        4.57      4.64 o 
   3   9   2      120.45      109.52     33.30 o 
   4   9   2      151.59      142.17     11.94 o 
   5   9   2      376.85      361.70     13.79 o 
   6   9   2      116.56       93.28     18.64 o 
   7   9   2      101.91      102.54      9.37 o 
   8   9   2       12.22       12.61      4.64 o 
  -6  10   2       86.58       83.82     20.11 o 
  -5  10   2        4.13        5.18      3.37 o 
  -4  10   2       38.84       30.89     15.60 o 
  -3  10   2        1.38        3.62      5.20 o 
  -2  10   2       14.27       12.99      5.44 o 
  -1  10   2        1.06        5.37      5.89 o 
   0  10   2       29.62       28.73     10.30 o 
   1  10   2        8.72        8.30      5.78 o 
   2  10   2        0.01        6.52      5.90 o 
   3  10   2       66.85       35.25     15.85 o 
   4  10   2      448.44      422.28     21.77 o 
   5  10   2        5.80        6.79      4.86 o 
 -17   0   3       35.20       32.61     23.86 o 
 -15   0   3        7.67       11.93     10.18 o 
 -13   0   3      223.14      219.98     22.61 o 
 -11   0   3     1684.42     1775.74     87.56 o 
  -9   0   3     4001.89     4125.39    129.92 o 
  -7   0   3     2121.44     2332.20     45.39 o 
  -5   0   3     3909.90     4053.28    128.12 o 
  -3   0   3     4655.79     4174.31     63.81 o 
  -1   0   3    25525.50    22481.57    586.64 o 
   1   0   3      155.53      139.72      4.91 o 
   3   0   3     2113.26     2085.86     35.51 o 
   5   0   3     8452.93     8915.06     92.28 o 
   7   0   3       46.09       46.18     16.65 o 
   9   0   3      177.40      173.69     12.91 o 
  11   0   3       45.57       32.41     11.90 o 
  13   0   3        2.58        4.52      5.32 o 
  15   0   3       35.36       44.48     61.74 o 
 -17   1   3      143.02      174.34     19.93 o 
 -16   1   3        0.21        4.49      4.66 o 
 -15   1   3        0.61        2.47      8.27 o 
 -14   1   3       85.78       63.22     32.78 o 
 -13   1   3      648.15      600.23     26.83 o 
 -12   1   3      157.49      156.91     13.82 o 
 -11   1   3       86.48       84.57      5.36 o 
 -10   1   3        8.24        9.02      2.95 o 
  -9   1   3      193.05      189.34      5.70 o 
  -8   1   3      408.21      286.76     53.12 o 
  -7   1   3     8237.40     8440.20    152.10 o 
  -6   1   3     1361.47     1394.60     16.69 o 
  -5   1   3    10648.08     9989.95    112.38 o 
  -4   1   3     2520.82     2525.74     13.17 o 
  -3   1   3     3080.93     3011.29     35.89 o 
  -2   1   3       23.78       25.84      1.22 o 
  -1   1   3     2266.02     2284.33     21.31 o 
   0   1   3     1569.00     1506.62     19.43 o 
   1   1   3     3810.56     3441.03     49.32 o 
   2   1   3     1137.47     1126.48     18.48 o 
   3   1   3      240.77      322.08      5.50 o 
   4   1   3      737.30      729.08      9.39 o 
   5   1   3     5476.71     6017.24     51.15 o 
   6   1   3       10.06       11.84      2.75 o 
   7   1   3      350.32      336.76     13.27 o 
   8   1   3      800.98      853.49     20.83 o 
   9   1   3        0.90        1.46      2.70 o 
  10   1   3       19.76       25.33      8.09 o 
  11   1   3       35.21       40.28     12.39 o 
  12   1   3       18.73       21.00      7.08 o 
  13   1   3      105.51      105.74     12.88 o 
  14   1   3      112.04      121.18     22.61 o 
  15   1   3      188.44      204.65     21.75 o 
 -17   2   3       13.52       21.73     11.92 o 
 -16   2   3      286.73      322.28     18.67 o 
 -15   2   3      235.54      243.60     22.29 o 
 -14   2   3        0.96        4.49      5.26 o 
 -13   2   3       23.95       38.44     12.94 o 
 -12   2   3      879.31      775.32     50.70 o 
 -11   2   3      544.54      510.55     18.03 o 
 -10   2   3      354.71      345.18      9.20 o 
  -9   2   3      138.17      137.14      5.29 o 
  -8   2   3      143.22      155.10      5.09 o 
  -7   2   3      117.48      107.11      4.02 o 
  -6   2   3     4213.07     4595.52     43.20 o 
  -5   2   3      122.37      128.68      3.10 o 
  -4   2   3       29.00       21.61      1.88 o 
  -3   2   3      477.70      538.42      7.54 o 
  -2   2   3      255.66      255.38      5.17 o 
  -1   2   3       19.73       37.09      1.61 o 
   0   2   3     6250.02     5803.59    101.80 o 
   1   2   3       18.52        7.94      1.64 o 
   2   2   3       12.76       23.32      3.16 o 
   3   2   3      110.89      121.16      3.45 o 
   4   2   3        1.51        4.29      1.47 o 
   5   2   3      392.74      491.66      8.51 o 
   6   2   3      273.22      324.74      9.65 o 
   7   2   3      165.24      154.41      7.98 o 
   8   2   3      163.60      161.66      9.05 o 
   9   2   3      112.45      114.33      7.02 o 
  10   2   3       62.82       69.27     16.03 o 
  11   2   3       17.55       20.05      5.65 o 
  12   2   3       17.10       21.43      7.32 o 
  13   2   3        2.31        3.57      4.04 o 
  14   2   3       39.89       49.57     36.48 o 
  15   2   3       12.52       12.04     10.82 o 
 -17   3   3        0.15        1.69      4.29 o 
 -16   3   3      121.82      115.25     18.11 o 
 -15   3   3      160.35      163.80     18.58 o 
 -14   3   3       85.62       91.69     28.01 o 
 -13   3   3      704.85      719.07     29.00 o 
 -12   3   3      320.19      314.87     12.91 o 
 -11   3   3      132.09      147.85      6.91 o 
 -10   3   3      138.87      122.41      6.22 o 
  -9   3   3      809.39      777.15     15.30 o 
  -8   3   3      637.80      585.32     10.29 o 
  -7   3   3      176.96      198.86      5.87 o 
  -6   3   3       44.26       50.02      3.65 o 
  -5   3   3      843.48      858.96     19.83 o 
  -4   3   3     2782.93     2933.73     46.33 o 
  -3   3   3     1462.46     1552.13     17.98 o 
  -2   3   3     2213.16     2392.07     24.44 o 
  -1   3   3      628.53      638.63      8.57 o 
   0   3   3     1998.30     2109.97     21.73 o 
   1   3   3      361.49      358.60      6.90 o 
   2   3   3      467.12      539.36      7.08 o 
   3   3   3     1585.77     1779.06     14.28 o 
   4   3   3       99.32      124.63      6.05 o 
   5   3   3      101.16      118.59      6.09 o 
   6   3   3      767.87      816.65     16.93 o 
   7   3   3     1056.73     1097.92     24.84 o 
   8   3   3       10.34       19.58      5.30 o 
   9   3   3      140.57      121.41      9.32 o 
  10   3   3        0.92        2.20      3.86 o 
  11   3   3       30.00       31.51      9.67 o 
  12   3   3      385.48      396.23     16.45 o 
  13   3   3        2.62        5.57      4.05 o 
  14   3   3      141.50      180.34     15.50 o 
 -16   4   3      520.64      562.02     33.35 o 
 -15   4   3        0.18        3.96      6.27 o 
 -14   4   3        4.69        7.46      4.88 o 
 -13   4   3       63.23       59.85     20.00 o 
 -12   4   3        0.56        2.24      2.34 o 
 -11   4   3       89.36       98.56      7.19 o 
 -10   4   3      262.85      259.75      9.34 o 
  -9   4   3       25.41       24.32      6.71 o 
  -8   4   3      376.66      395.07     10.96 o 
  -7   4   3      105.56      114.50      6.81 o 
  -6   4   3     2573.61     2761.35     40.90 o 
  -5   4   3      258.61      276.89      9.19 o 
  -4   4   3       10.52       21.18      3.40 o 
  -3   4   3      463.84      464.81      7.66 o 
  -2   4   3     1913.82     1895.01     32.61 o 
  -1   4   3       50.23       51.57      4.54 o 
   0   4   3      197.58      186.10      7.88 o 
   1   4   3      813.34      842.72     11.07 o 
   2   4   3     1224.08     1327.85     28.20 o 
   3   4   3       59.29       62.84      6.04 o 
   4   4   3      902.60      905.63     16.34 o 
   5   4   3      420.49      420.36     11.24 o 
   6   4   3       28.96       34.47      9.76 o 
   7   4   3      165.40      175.88      8.35 o 
   8   4   3      311.26      304.12     10.48 o 
   9   4   3        0.27        2.13      3.25 o 
  10   4   3       75.26       74.95     10.93 o 
  11   4   3      137.40      147.19      8.96 o 
  12   4   3        3.83        4.44      3.35 o 
  13   4   3        7.83        9.00      5.16 o 
  14   4   3      310.08      348.12     21.26 o 
 -15   5   3      847.22      965.44     51.02 o 
 -14   5   3      454.83      464.24     21.68 o 
 -13   5   3       11.45        9.40      4.82 o 
 -12   5   3       21.56       23.31      7.87 o 
 -11   5   3        0.92        4.34      2.65 o 
 -10   5   3      428.53      433.91     13.07 o 
  -9   5   3       28.98       22.41      6.38 o 
  -8   5   3       68.16       62.30      7.36 o 
  -7   5   3       79.01       93.76      6.00 o 
  -6   5   3      505.18      526.44     15.23 o 
  -5   5   3      498.34      502.17     13.12 o 
  -4   5   3      675.72      745.38     17.38 o 
  -3   5   3     2477.83     2599.39     35.74 o 
  -2   5   3     2071.56     2242.73     31.11 o 
  -1   5   3      182.55      195.05      8.00 o 
   0   5   3      206.50      251.56      8.67 o 
   1   5   3       71.24       60.66      7.82 o 
   2   5   3      314.97      327.09     12.66 o 
   3   5   3      545.40      621.96     14.80 o 
   4   5   3        0.52        1.93      2.57 o 
   5   5   3      411.38      421.40     13.77 o 
   6   5   3       35.55       44.01      8.01 o 
   7   5   3        9.12        8.14      3.15 o 
   8   5   3       18.67       24.16      6.54 o 
   9   5   3      110.80      123.48     10.04 o 
  10   5   3        2.11        5.77      2.99 o 
  11   5   3       26.35       31.66     10.96 o 
  12   5   3       95.44       95.61      8.91 o 
  13   5   3        1.82        4.96      5.07 o 
 -14   6   3       27.42       36.66     21.88 o 
 -13   6   3      111.23      100.54     14.16 o 
 -12   6   3        8.84        8.54      3.91 o 
 -11   6   3        2.29        5.42      2.91 o 
 -10   6   3       30.91       34.47     10.05 o 
  -9   6   3       12.23       27.06      7.21 o 
  -8   6   3      381.96      370.62     11.00 o 
  -7   6   3       10.26        7.72      3.30 o 
  -6   6   3       40.06       40.56      6.56 o 
  -5   6   3      229.54      241.90      7.74 o 
  -4   6   3      465.31      465.97     13.23 o 
  -3   6   3       37.90       46.65      9.82 o 
  -2   6   3       18.04       16.95      5.23 o 
  -1   6   3      341.91      362.67     11.98 o 
   0   6   3        0.28        4.77      1.85 o 
   1   6   3       13.41       13.75      4.02 o 
   2   6   3      991.85     1069.58     25.94 o 
   3   6   3       40.89       53.38     11.77 o 
   4   6   3      329.65      318.77      9.97 o 
   5   6   3       63.00       57.35     12.91 o 
   6   6   3       36.05       44.64     10.05 o 
   7   6   3        1.98        3.29      3.28 o 
   8   6   3       20.08       18.63      5.39 o 
   9   6   3        2.72        4.21      3.98 o 
  10   6   3        0.46        2.24      3.71 o 
  11   6   3       20.65       21.85      8.72 o 
  12   6   3        5.29        7.73      4.81 o 
 -13   7   3        1.00        3.25     15.21 o 
 -12   7   3      300.38      332.14     19.08 o 
 -11   7   3       35.73       20.71      9.16 o 
 -10   7   3      215.55      211.45     15.76 o 
  -9   7   3      108.84       86.77      9.82 o 
  -8   7   3      288.06      288.04     11.16 o 
  -7   7   3      142.54      122.44      8.82 o 
  -6   7   3       26.94       34.93      8.23 o 
  -5   7   3        2.28        2.47      2.27 o 
  -4   7   3      151.70      140.97      8.12 o 
  -3   7   3      148.01      146.75     12.51 o 
  -2   7   3      404.89      412.52     15.27 o 
  -1   7   3      103.29      113.70     14.73 o 
   0   7   3      112.82      108.68     25.93 o 
   1   7   3       54.28       58.36      8.00 o 
   2   7   3       33.40       45.47      9.17 o 
   3   7   3       57.51       67.23     16.06 o 
   4   7   3       13.98       19.74      5.08 o 
   5   7   3        4.51        9.63      3.54 o 
   6   7   3       87.13       77.18     17.32 o 
   7   7   3       59.37       65.36     16.16 o 
   8   7   3      116.72      119.45     12.35 o 
   9   7   3        0.64        3.30      2.86 o 
  10   7   3       15.52       16.88      7.29 o 
  11   7   3       32.31       26.75     14.10 o 
 -12   8   3       11.18        9.21      6.01 o 
 -11   8   3      130.10      125.93     11.00 o 
 -10   8   3       44.19       50.41     17.05 o 
  -9   8   3       86.66       85.43     14.18 o 
  -8   8   3      489.55      505.75     25.07 o 
  -7   8   3       19.80       29.41      7.97 o 
  -6   8   3      978.77     1006.00     31.06 o 
  -5   8   3      451.13      435.89     13.84 o 
  -4   8   3      881.22      856.26     42.63 o 
  -3   8   3        0.48        6.70      3.97 o 
  -2   8   3        1.78        4.69      4.41 o 
  -1   8   3      219.12      207.93     12.13 o 
   0   8   3       36.40       37.39     10.14 o 
   1   8   3       91.10      106.69     23.65 o 
   2   8   3      441.82      420.90     17.32 o 
   3   8   3      229.48      217.38     12.38 o 
   4   8   3      266.75      272.53     11.61 o 
   5   8   3       73.08       69.34     17.98 o 
   6   8   3       79.13       80.31     13.36 o 
   7   8   3        6.54        5.50      3.22 o 
   8   8   3       40.65       33.12     12.99 o 
   9   8   3       22.84       23.77      9.36 o 
 -10   9   3      253.01      247.36     13.80 o 
  -9   9   3        0.63        2.67      3.41 o 
  -8   9   3       10.27        6.03      4.98 o 
  -7   9   3      508.35      528.95     18.83 o 
  -6   9   3       20.39       23.46      9.40 o 
  -5   9   3        0.17        3.13      4.36 o 
  -4   9   3        0.21        0.84      5.21 o 
  -3   9   3        0.61        0.30      5.31 o 
  -2   9   3       19.52       19.91      7.64 o 
  -1   9   3       35.96       32.94     12.97 o 
   0   9   3       53.87       65.24     20.44 o 
   1   9   3       68.08       64.14     21.86 o 
   2   9   3        2.36        4.78      4.61 o 
   3   9   3        1.50        4.97      3.87 o 
   4   9   3      105.14       98.29     10.02 o 
   5   9   3      262.09      245.34     11.01 o 
   6   9   3       32.41       24.31      9.18 o 
   7   9   3       81.40       69.16      9.33 o 
  -7  10   3        9.69        9.57      7.35 o 
  -6  10   3      101.14       86.18     19.20 o 
  -5  10   3      110.50       86.18     31.08 o 
  -4  10   3      145.78      151.29     19.35 o 
  -3  10   3       27.16       21.76      9.76 o 
  -2  10   3        2.77        3.62      4.35 o 
  -1  10   3        3.75        3.71      4.42 o 
   0  10   3      121.16      102.25     26.77 o 
   1  10   3       32.21       33.61     12.53 o 
   2  10   3      109.28       71.42     30.41 o 
   3  10   3      180.79      153.61     12.77 o 
   4  10   3        4.50        4.91      3.07 o 
 -18   0   4      999.76     1233.71     92.06 o 
 -16   0   4      288.77      259.79     36.44 o 
 -14   0   4       24.36       15.59     12.52 o 
 -12   0   4       91.26       79.90     14.45 o 
 -10   0   4     1467.67     1580.76     80.40 o 
  -8   0   4     1603.68     1761.49     72.60 o 
  -6   0   4    21028.39    20483.09    727.15 o 
  -4   0   4        3.19       10.05      2.77 o 
  -2   0   4     7312.16     6509.46     93.35 o 
   0   0   4     2091.43     2252.40     29.15 o 
   2   0   4      256.56      229.78      7.00 o 
   4   0   4    13784.09    13148.81    250.48 o 
   6   0   4      687.05      705.60     28.87 o 
   8   0   4       31.47       40.26     19.44 o 
  10   0   4      910.74      870.87     31.79 o 
  12   0   4        6.72        6.32      5.86 o 
  14   0   4       99.33      131.69     26.15 o 
 -17   1   4        0.01        3.42     12.98 o 
 -16   1   4        0.69        6.12      5.66 o 
 -15   1   4       39.06       43.54     23.00 o 
 -14   1   4       95.18      103.64     13.06 o 
 -13   1   4        9.94        8.61      4.43 o 
 -12   1   4       69.56       84.88     25.04 o 
 -11   1   4        0.68        3.82      4.05 o 
 -10   1   4       21.48       20.78      8.08 o 
  -9   1   4      722.82      787.39     15.73 o 
  -8   1   4      670.93      667.81      7.77 o 
  -7   1   4      533.84      581.11     10.98 o 
  -6   1   4       33.10       59.35      2.39 o 
  -5   1   4      664.50      632.00      5.96 o 
  -4   1   4     5090.71     4903.85     50.05 o 
  -3   1   4       45.29       28.60      1.48 o 
  -2   1   4     9828.17     8261.82     88.44 o 
  -1   1   4      149.70      156.35      3.46 o 
   0   1   4     5501.36     5004.05     50.61 o 
   1   1   4      364.99      386.47      4.92 o 
   2   1   4     9941.50     9225.05    116.39 o 
   3   1   4     3486.72     3557.83     50.51 o 
   4   1   4       63.07       65.49      4.66 o 
   5   1   4       12.21       12.91      3.00 o 
   6   1   4        2.41        9.39      2.27 o 
   7   1   4       21.31       21.15      5.47 o 
   8   1   4       77.18       68.66     16.21 o 
   9   1   4        6.69        6.64      3.18 o 
  10   1   4       21.75       32.03      9.63 o 
  11   1   4        7.50       15.80      6.51 o 
  12   1   4       21.91       24.83     10.38 o 
  13   1   4        0.15        2.44      2.83 o 
  14   1   4      640.92      751.38     39.79 o 
 -17   2   4        7.14        9.74      7.83 o 
 -16   2   4       71.75       66.19     19.07 o 
 -15   2   4       63.24       61.75     19.72 o 
 -14   2   4      324.90      328.34     17.98 o 
 -13   2   4        7.12       12.10      6.22 o 
 -12   2   4        3.88        4.66      3.17 o 
 -11   2   4      110.31      108.26      8.99 o 
 -10   2   4      927.42      941.43     18.66 o 
  -9   2   4      199.81      210.46      7.46 o 
  -8   2   4       24.39       44.20      2.75 o 
  -7   2   4      335.54      302.97      4.62 o 
  -6   2   4     3650.70     3884.04     55.93 o 
  -5   2   4       87.57       71.66      2.35 o 
  -4   2   4      813.01      687.03      9.33 o 
  -3   2   4     1523.31     1616.29     11.64 o 
  -2   2   4      109.08       98.11      3.32 o 
  -1   2   4      112.88      110.79      2.63 o 
   0   2   4      195.54      173.79      3.78 o 
   1   2   4     1893.49     1891.12     15.13 o 
   2   2   4      848.11      885.54     12.59 o 
   3   2   4      511.23      523.95      7.54 o 
   4   2   4      392.90      398.47     10.17 o 
   5   2   4      160.72      161.53      6.14 o 
   6   2   4       57.70       63.74      5.97 o 
   7   2   4      703.69      720.90     21.57 o 
   8   2   4       58.44       66.73     14.29 o 
   9   2   4        3.68        3.76      2.63 o 
  10   2   4      326.89      326.55     11.50 o 
  11   2   4      482.70      539.27     30.24 o 
  12   2   4       22.29       20.66      9.27 o 
  13   2   4      124.14      116.35     14.14 o 
  14   2   4       12.40       18.22      9.72 o 
 -17   3   4       54.90       56.53     37.31 o 
 -16   3   4       95.89      150.37     17.02 o 
 -15   3   4        0.65        6.03      5.80 o 
 -14   3   4      157.59      169.88     20.16 o 
 -13   3   4       97.78       94.98     31.35 o 
 -12   3   4        0.90        2.95      1.83 o 
 -11   3   4       98.16       98.91      5.31 o 
 -10   3   4      173.76      163.89      4.52 o 
  -9   3   4     3159.04     3250.26     90.17 o 
  -8   3   4       16.68       17.85      3.66 o 
  -7   3   4       39.74       47.40      3.22 o 
  -6   3   4     4562.90     4933.15     30.65 o 
  -5   3   4      628.69      620.24      9.19 o 
  -4   3   4     2453.05     2717.49     47.41 o 
  -3   3   4      286.69      269.63      5.67 o 
  -2   3   4      874.25      953.87      7.60 o 
  -1   3   4     1010.82      995.39     11.77 o 
   0   3   4      328.88      320.63      6.72 o 
   1   3   4       10.88       12.04      2.63 o 
   2   3   4        0.31        5.10      1.87 o 
   3   3   4     9178.34     9236.88    115.52 o 
   4   3   4      342.01      356.70      8.32 o 
   5   3   4     1143.64     1130.23     20.88 o 
   6   3   4     1207.25     1288.92     34.99 o 
   7   3   4      581.23      573.01     16.20 o 
   8   3   4        1.69        3.81      2.54 o 
   9   3   4       56.44       62.47     12.80 o 
  10   3   4        1.09        5.15      2.71 o 
  11   3   4       82.21       93.19     12.11 o 
  12   3   4       40.93       34.91     11.99 o 
  13   3   4       75.97       65.38     11.77 o 
  14   3   4      384.30      446.13     36.44 o 
 -16   4   4      115.34      110.78     18.99 o 
 -15   4   4       70.04       66.01     26.06 o 
 -14   4   4      255.30      261.61     19.48 o 
 -13   4   4      233.03      248.02     19.63 o 
 -12   4   4        3.59        4.49      3.03 o 
 -11   4   4        0.41        2.15      2.79 o 
 -10   4   4        6.35        4.21      2.86 o 
  -9   4   4       57.73       65.72      6.24 o 
  -8   4   4      526.24      503.06     14.13 o 
  -7   4   4      595.32      633.81     14.37 o 
  -6   4   4       12.50       38.09      8.59 o 
  -5   4   4       12.07       10.24      2.80 o 
  -4   4   4     1301.82     1299.43     18.69 o 
  -3   4   4     5815.95     6152.47     66.87 o 
  -2   4   4      223.17      217.27      5.83 o 
  -1   4   4      181.31      180.08      4.67 o 
   0   4   4      917.88      936.06     14.98 o 
   1   4   4      736.64      715.07     12.44 o 
   2   4   4      211.13      238.92      8.06 o 
   3   4   4       25.13       28.64      7.27 o 
   4   4   4      424.06      407.32      9.52 o 
   5   4   4      864.28      873.74     19.60 o 
   6   4   4      124.01      128.76      9.12 o 
   7   4   4      277.06      255.77     11.34 o 
   8   4   4        1.19        3.57      2.81 o 
   9   4   4        0.12        2.65      2.64 o 
  10   4   4      174.66      172.48      9.58 o 
  11   4   4       94.32       89.58     19.43 o 
  12   4   4       11.25        3.04      3.00 o 
  13   4   4       10.92        4.77      3.84 o 
 -16   5   4       58.51       69.98     31.80 o 
 -15   5   4      346.62      386.88     19.63 o 
 -14   5   4      308.70      341.93     24.39 o 
 -13   5   4      210.03      212.44     17.64 o 
 -12   5   4       44.81       53.70     17.42 o 
 -11   5   4      750.18      694.46     18.64 o 
 -10   5   4        9.38       12.43      4.12 o 
  -9   5   4      617.74      623.99     15.84 o 
  -8   5   4       49.18       54.01      7.81 o 
  -7   5   4       53.31       52.21      6.79 o 
  -6   5   4       14.82       30.15      7.32 o 
  -5   5   4      223.35      212.42      8.47 o 
  -4   5   4      600.11      636.03     10.97 o 
  -3   5   4      288.88      296.80     10.08 o 
  -2   5   4      302.01      299.51     12.09 o 
  -1   5   4      287.81      282.19     11.81 o 
   0   5   4     1501.41     1481.84     47.76 o 
   1   5   4      250.66      235.69      9.77 o 
   2   5   4        4.55        3.25      2.10 o 
   3   5   4      465.33      446.92     13.34 o 
   4   5   4        4.54       11.24      3.72 o 
   5   5   4      391.70      420.06     11.57 o 
   6   5   4      613.45      618.12     13.27 o 
   7   5   4       67.89       77.57      9.51 o 
   8   5   4      332.43      316.90     12.07 o 
   9   5   4        4.43        9.23      3.86 o 
  10   5   4       37.70       44.33     14.53 o 
  11   5   4        4.32        3.82      2.88 o 
  12   5   4       48.15       40.81     14.90 o 
  13   5   4       52.31       44.72     64.31 o 
 -15   6   4        7.32       15.89     10.95 o 
 -14   6   4        4.08        6.10      7.28 o 
 -13   6   4       14.87       13.16      5.20 o 
 -12   6   4      329.56      332.32     20.04 o 
 -11   6   4        4.43        5.41      3.39 o 
 -10   6   4       28.73       33.54     10.68 o 
  -9   6   4       20.70       31.18      9.29 o 
  -8   6   4       30.06       23.56      7.20 o 
  -7   6   4       42.53       46.05      5.65 o 
  -6   6   4        0.08        1.30      1.86 o 
  -5   6   4      500.89      483.14     17.69 o 
  -4   6   4      545.53      588.06     14.29 o 
  -3   6   4      405.01      380.44     11.60 o 
  -2   6   4      255.81      253.54     10.38 o 
  -1   6   4      109.30      107.23      8.26 o 
   0   6   4     1594.54     1682.74     33.24 o 
   1   6   4      216.87      193.98      6.49 o 
   2   6   4     1003.73     1025.78     25.57 o 
   3   6   4      201.07      207.65      8.34 o 
   4   6   4      381.93      346.35     10.48 o 
   5   6   4       54.10       45.32     10.20 o 
   6   6   4      269.45      296.96     10.48 o 
   7   6   4       63.41       64.37      9.92 o 
   8   6   4        3.79        7.15      3.50 o 
   9   6   4       27.03       27.75     10.12 o 
  10   6   4       70.63       80.99      9.72 o 
  11   6   4       94.58       84.36      8.94 o 
  12   6   4       47.28       44.03     15.32 o 
 -13   7   4        0.23        1.76      8.27 o 
 -12   7   4       35.89       37.48     17.86 o 
 -11   7   4       42.75       35.76     16.33 o 
 -10   7   4        0.00        2.30      3.42 o 
  -9   7   4      205.80      187.04      9.48 o 
  -8   7   4       36.15       32.70      8.91 o 
  -7   7   4      418.97      403.00     12.86 o 
  -6   7   4      276.43      303.10     10.41 o 
  -5   7   4      397.26      383.52     11.68 o 
  -4   7   4      489.53      502.84     16.25 o 
  -3   7   4      187.36      168.42     11.16 o 
  -2   7   4        9.01       11.38      4.27 o 
  -1   7   4       14.87       17.92      5.52 o 
   0   7   4      263.52      273.82     11.88 o 
   1   7   4      449.68      456.44     13.50 o 
   2   7   4        9.67        8.71      3.91 o 
   3   7   4      651.48      642.95     18.01 o 
   4   7   4       15.23       15.99      4.74 o 
   5   7   4      162.00      151.42      9.17 o 
   6   7   4      700.45      666.49     20.01 o 
   7   7   4        4.69       11.43      4.85 o 
   8   7   4        6.73        6.27      3.81 o 
   9   7   4       45.46       48.73     17.12 o 
  10   7   4        0.11        2.34      3.38 o 
 -12   8   4      134.16      132.49     14.40 o 
 -11   8   4       11.78       11.28      6.55 o 
 -10   8   4      164.15      150.59     10.80 o 
  -9   8   4        1.68        3.99      3.40 o 
  -8   8   4      317.60      284.37     18.04 o 
  -7   8   4       42.47       47.91     15.21 o 
  -6   8   4       14.11       17.01      6.10 o 
  -5   8   4      322.41      316.62     15.44 o 
  -4   8   4      293.75      297.42     15.97 o 
  -3   8   4      968.45     1024.75     34.03 o 
  -2   8   4       27.18       29.64      9.83 o 
  -1   8   4       14.48       23.07      7.21 o 
   0   8   4        0.01        3.83      3.60 o 
   1   8   4      193.77      178.72     13.93 o 
   2   8   4        0.60        4.41      3.56 o 
   3   8   4       22.78       22.32      7.41 o 
   4   8   4      211.54      189.87      9.88 o 
   5   8   4        1.69        3.21      2.69 o 
   6   8   4       28.42       20.56      7.62 o 
   7   8   4      182.69      159.31     10.43 o 
   8   8   4       26.88       20.19      7.75 o 
   9   8   4        0.00        1.68      2.91 o 
 -10   9   4        5.28        4.17      5.73 o 
  -9   9   4        2.12        3.54      4.52 o 
  -8   9   4        5.87       10.34      4.83 o 
  -7   9   4      303.86      311.40     14.92 o 
  -6   9   4      430.89      416.02     23.72 o 
  -5   9   4       22.21       25.22      8.95 o 
  -4   9   4      156.51      149.23     23.21 o 
  -3   9   4        4.85        5.40      5.08 o 
  -2   9   4       33.07       39.79     11.06 o 
  -1   9   4       47.83       50.88     16.76 o 
   0   9   4        0.01        1.41      4.65 o 
   1   9   4       10.68        9.56      4.87 o 
   2   9   4        9.01       10.66      5.23 o 
   3   9   4        0.17        6.13      4.79 o 
   4   9   4       30.21       23.93      9.27 o 
   5   9   4       40.54       42.70     15.52 o 
   6   9   4      243.38      207.48     14.67 o 
   7   9   4      105.68       76.46     12.44 o 
  -6  10   4        0.99        1.10      5.67 o 
  -5  10   4       23.10       18.90      9.94 o 
  -4  10   4        1.13        2.98      4.04 o 
  -3  10   4       52.63       42.06     20.50 o 
  -2  10   4       31.77       23.95     11.38 o 
  -1  10   4        0.65        4.10      6.42 o 
   0  10   4       23.57       16.69      7.31 o 
   1  10   4        0.17        3.11      6.37 o 
   2  10   4        5.24        4.46      5.42 o 
   3  10   4        0.08        1.41      3.68 o 
 -17   0   5      129.10      145.06     22.84 o 
 -15   0   5        0.00        6.55      8.22 o 
 -13   0   5       13.94       33.49     22.43 o 
 -11   0   5      454.76      459.20     23.82 o 
  -9   0   5        5.15        5.12      6.43 o 
  -7   0   5     2530.03     2705.15     32.10 o 
  -5   0   5     7814.35     7286.71     73.01 o 
  -3   0   5     2770.12     2861.88     19.74 o 
  -1   0   5      462.24      456.25     12.18 o 
   1   0   5      159.54      202.81      8.36 o 
   3   0   5     2076.20     2434.85     53.96 o 
   5   0   5      421.19      422.00     12.33 o 
   7   0   5      113.07      109.29     10.49 o 
   9   0   5        2.39        2.94      4.86 o 
  11   0   5      314.90      281.70     19.32 o 
  13   0   5      140.34      116.60     88.47 o 
 -18   1   5        0.54        1.02      8.93 o 
 -17   1   5       15.71       15.93      8.40 o 
 -16   1   5        0.03        3.58      5.61 o 
 -15   1   5       70.15       53.52     26.10 o 
 -14   1   5        8.60       10.34      6.15 o 
 -13   1   5       48.85       35.50     12.69 o 
 -12   1   5       32.55       45.05     16.23 o 
 -11   1   5      643.74      643.30     23.61 o 
 -10   1   5      284.36      270.05     18.11 o 
  -9   1   5      244.46      248.39      9.35 o 
  -8   1   5     1013.40     1059.32     21.22 o 
  -7   1   5      525.45      599.86     10.19 o 
  -6   1   5     2969.75     3072.88     41.08 o 
  -5   1   5     1567.29     1504.38     14.34 o 
  -4   1   5     1630.39     1603.93     18.54 o 
  -3   1   5      157.36      106.99      2.52 o 
  -2   1   5       11.54       13.64      2.71 o 
  -1   1   5    12996.01    11690.50     70.53 o 
   0   1   5     1729.52     1803.92     25.96 o 
   1   1   5     1880.17     1681.28     23.15 o 
   2   1   5       83.00       87.83      2.54 o 
   3   1   5      250.08      230.15     20.43 o 
   4   1   5       39.83       43.70      2.83 o 
   5   1   5      224.94      270.13      6.84 o 
   6   1   5     1148.07     1202.37     27.38 o 
   7   1   5        8.56       10.94      3.87 o 
   8   1   5       87.06      101.07     12.32 o 
   9   1   5       36.23       39.31     10.30 o 
  10   1   5      634.35      619.88     20.23 o 
  11   1   5      182.22      164.71      9.67 o 
  12   1   5        0.02        3.82      3.22 o 
  13   1   5      256.41      277.39     21.12 o 
  14   1   5       21.94       21.64     12.96 o 
 -17   2   5       31.12       26.57     12.18 o 
 -16   2   5      148.03      150.75     16.98 o 
 -15   2   5        0.00        2.35      3.63 o 
 -14   2   5      155.49      148.10     16.54 o 
 -13   2   5      169.28      180.47     12.45 o 
 -12   2   5       67.31       67.43      4.54 o 
 -11   2   5        4.06        4.89      1.97 o 
 -10   2   5      541.35      520.59     18.41 o 
  -9   2   5     3189.06     3169.25    144.42 o 
  -8   2   5     1265.16     1232.34     20.07 o 
  -7   2   5      943.58      981.61     12.61 o 
  -6   2   5      650.47      646.54      7.07 o 
  -5   2   5       59.92       53.74      2.23 o 
  -4   2   5      207.44      214.62      4.20 o 
  -3   2   5     1000.11      932.73      9.15 o 
  -2   2   5        5.34        4.88      0.79 o 
  -1   2   5      943.78     1045.25     23.21 o 
   0   2   5      869.85      954.93     14.23 o 
   1   2   5       48.71       54.07      2.25 o 
   2   2   5      914.44      935.55     17.65 o 
   3   2   5     4779.82     5079.97     89.61 o 
   4   2   5      142.27      109.52      4.87 o 
   5   2   5      268.50      283.07     10.34 o 
   6   2   5      682.16      686.14     17.31 o 
   7   2   5        4.06        6.03      2.36 o 
   8   2   5       54.12       46.75     10.41 o 
   9   2   5      475.52      436.46     12.73 o 
  10   2   5      121.47      131.16      9.15 o 
  11   2   5       70.76       57.25     17.21 o 
  12   2   5       17.04       24.43     10.50 o 
  13   2   5       18.06       14.40      9.85 o 
  14   2   5      227.79      222.24     21.83 o 
 -17   3   5      439.85      523.24     39.01 o 
 -16   3   5       65.17       78.68     35.30 o 
 -15   3   5       30.92       30.62     11.37 o 
 -14   3   5       24.05       24.22     10.05 o 
 -13   3   5      331.37      283.84     16.00 o 
 -12   3   5      481.32      454.31     14.86 o 
 -11   3   5       77.86       75.70      4.69 o 
 -10   3   5       89.29       85.38      3.64 o 
  -9   3   5        4.46        9.95      2.78 o 
  -8   3   5      370.09      382.69      8.10 o 
  -7   3   5        1.54        1.84      1.13 o 
  -6   3   5      596.61      671.97      7.60 o 
  -5   3   5        2.00        3.78      1.15 o 
  -4   3   5        6.10        6.09      1.22 o 
  -3   3   5      337.79      307.39      9.04 o 
  -2   3   5      759.97      679.91     12.57 o 
  -1   3   5     1337.87     1435.15     31.25 o 
   0   3   5      171.73      159.14      5.77 o 
   1   3   5      134.45      183.19      4.18 o 
   2   3   5      105.83      114.74      5.24 o 
   3   3   5      316.75      350.17      7.31 o 
   4   3   5       29.29       31.95      6.18 o 
   5   3   5      234.66      258.43     11.39 o 
   6   3   5      565.42      601.31     16.49 o 
   7   3   5       38.40       35.02      8.78 o 
   8   3   5       11.06       12.92      4.17 o 
   9   3   5       34.24       40.20     10.32 o 
  10   3   5      626.37      637.77     21.07 o 
  11   3   5      218.22      219.87     15.44 o 
  12   3   5      214.61      236.20     11.45 o 
  13   3   5        7.91        7.72      4.74 o 
 -16   4   5      432.98      472.31     21.50 o 
 -15   4   5       19.37       31.88     16.20 o 
 -14   4   5        2.85        2.70      3.81 o 
 -13   4   5        2.70        3.58      3.38 o 
 -12   4   5       72.76       72.83      8.77 o 
 -11   4   5        8.28        6.58      2.97 o 
 -10   4   5     1035.72     1096.49     30.89 o 
  -9   4   5      307.86      319.74     14.51 o 
  -8   4   5       82.59       77.48      5.38 o 
  -7   4   5       13.46       22.63      5.49 o 
  -6   4   5      389.63      364.51     13.64 o 
  -5   4   5      969.88     1019.70     21.29 o 
  -4   4   5        3.30        3.85      1.13 o 
  -3   4   5       65.75       77.18      9.01 o 
  -2   4   5      204.38      146.05     36.77 o 
  -1   4   5       39.92       44.08      2.93 o 
   0   4   5      979.19      925.15     17.50 o 
   1   4   5       40.89       43.75      3.04 o 
   2   4   5     1549.18     1650.88     23.79 o 
   3   4   5      371.03      416.56      9.24 o 
   4   4   5      208.96      212.89     16.32 o 
   5   4   5        0.09        4.03      2.36 o 
   6   4   5      161.41      184.42      7.63 o 
   7   4   5      500.92      515.00     13.69 o 
   8   4   5      341.66      335.76     11.92 o 
   9   4   5       11.66        9.03      3.93 o 
  10   4   5      166.07      150.34      9.59 o 
  11   4   5      129.97      132.51     10.68 o 
  12   4   5        3.09        4.58      3.63 o 
  13   4   5       36.71       16.44     18.30 o 
 -16   5   5      134.12      115.58     14.56 o 
 -15   5   5      280.67      258.00     16.14 o 
 -14   5   5       15.22       19.81     13.97 o 
 -13   5   5        4.47        6.37      4.76 o 
 -12   5   5       99.43      104.37      9.29 o 
 -11   5   5      119.06      105.85      6.57 o 
 -10   5   5      271.38      270.41      9.75 o 
  -9   5   5       49.69       60.07     12.84 o 
  -8   5   5      249.34      230.77      8.57 o 
  -7   5   5       52.98       70.59      6.19 o 
  -6   5   5      304.13      311.53     10.81 o 
  -5   5   5        1.16        2.52      1.07 o 
  -4   5   5      377.74      390.68      6.67 o 
  -3   5   5      156.83      176.87      7.84 o 
  -2   5   5      216.66      222.50      9.50 o 
  -1   5   5      199.77      221.52      8.71 o 
   0   5   5       58.85       69.20      4.93 o 
   1   5   5       10.11       17.74      4.12 o 
   2   5   5     1214.85     1295.25     26.29 o 
   3   5   5       40.02       48.10     10.39 o 
   4   5   5        0.45        2.35      2.25 o 
   5   5   5       44.69       44.41      9.92 o 
   6   5   5      545.70      536.74     12.63 o 
   7   5   5      310.70      326.89     11.19 o 
   8   5   5        2.10        4.88      2.62 o 
   9   5   5        1.50        3.81      3.13 o 
  10   5   5      377.28      383.39     19.02 o 
  11   5   5        6.73        5.67      3.37 o 
  12   5   5      135.30      166.71     14.51 o 
 -15   6   5      293.39      364.23     28.01 o 
 -14   6   5       13.22       12.70      9.80 o 
 -13   6   5       39.92       37.23     27.23 o 
 -12   6   5       50.28       44.35      7.49 o 
 -11   6   5        5.80        3.07      2.16 o 
 -10   6   5       95.43       82.16      6.71 o 
  -9   6   5        6.10        7.35      3.47 o 
  -8   6   5      350.05      374.24     11.52 o 
  -7   6   5       49.16       57.22      6.01 o 
  -6   6   5       42.27       36.88      8.12 o 
  -5   6   5      574.07      556.70     25.76 o 
  -4   6   5       62.98       64.32      4.08 o 
  -3   6   5       25.42       27.67      5.18 o 
  -2   6   5      580.80      593.13     15.76 o 
  -1   6   5      126.82      125.19      6.37 o 
   0   6   5       32.06       36.64      7.80 o 
   1   6   5        1.80        2.47      1.74 o 
   2   6   5      299.88      302.60     10.31 o 
   3   6   5       49.83       55.81     13.77 o 
   4   6   5        8.75       13.45      3.46 o 
   5   6   5        0.32        3.61      2.92 o 
   6   6   5        0.12        4.19      2.98 o 
   7   6   5       99.04       89.44      8.21 o 
   8   6   5       86.89       86.83      7.60 o 
   9   6   5       65.64       63.40      8.61 o 
  10   6   5        1.95        4.77      2.46 o 
  11   6   5       62.61       48.48     21.05 o 
 -14   7   5        0.50        3.47      8.25 o 
 -13   7   5       28.20       23.32     16.23 o 
 -12   7   5        0.01        2.67      6.06 o 
 -11   7   5       14.75       12.17      7.16 o 
 -10   7   5       43.55       44.55     14.24 o 
  -9   7   5       11.79       22.07      8.48 o 
  -8   7   5       83.44      102.26     26.61 o 
  -7   7   5      137.09      142.51     12.85 o 
  -6   7   5        8.38        7.74      3.14 o 
  -5   7   5        3.69        3.12      2.09 o 
  -4   7   5       42.45       48.17      4.54 o 
  -3   7   5      222.94      193.72      8.14 o 
  -2   7   5        4.40        8.75      3.70 o 
  -1   7   5      150.91      174.12     11.83 o 
   0   7   5      306.49      295.91     13.02 o 
   1   7   5       32.25       19.72      7.03 o 
   2   7   5      193.53      212.01      9.50 o 
   3   7   5        8.05       10.55      4.29 o 
   4   7   5        4.32        3.86      3.01 o 
   5   7   5        7.07       11.04      3.65 o 
   6   7   5        1.91        3.26      2.19 o 
   7   7   5      192.53      219.56     12.55 o 
   8   7   5      189.97      183.41     10.12 o 
   9   7   5       10.21        7.36      4.43 o 
  10   7   5        0.00       -0.88      3.12 o 
 -12   8   5       42.47       33.87     18.86 o 
 -11   8   5       93.93       95.64     13.44 o 
 -10   8   5        0.58        3.53      3.14 o 
  -9   8   5       27.43       18.17      7.11 o 
  -8   8   5       74.89       73.05     18.37 o 
  -7   8   5      522.77      532.87     24.48 o 
  -6   8   5       40.82       40.00     10.57 o 
  -5   8   5      119.51      128.15     31.87 o 
  -4   8   5       10.10       21.53      7.74 o 
  -3   8   5      169.72      174.66     32.72 o 
  -2   8   5       94.76      108.48     24.98 o 
  -1   8   5       24.12       26.87      8.26 o 
   0   8   5      210.26      221.23     12.66 o 
   1   8   5      707.67      748.24     27.57 o 
   2   8   5        2.49        2.37      2.93 o 
   3   8   5       33.35       33.35      8.91 o 
   4   8   5      161.03      165.45     10.40 o 
   5   8   5       67.38       48.39     15.05 o 
   6   8   5      125.80      124.35      7.89 o 
   7   8   5       25.07       31.76      8.04 o 
   8   8   5       72.46       53.24     22.69 o 
 -10   9   5        5.63        4.70      4.61 o 
  -9   9   5        3.33        3.42      3.94 o 
  -8   9   5       29.46       40.79     15.44 o 
  -7   9   5       43.33       33.11     12.89 o 
  -6   9   5      201.96      197.37     17.68 o 
  -5   9   5       15.87       22.72      8.38 o 
  -4   9   5        0.73        2.50      5.19 o 
  -3   9   5        0.41        3.81      4.49 o 
  -2   9   5       46.21       41.51     17.22 o 
  -1   9   5      312.99      339.63     20.62 o 
   0   9   5      101.38       91.92     29.47 o 
   1   9   5      370.75      375.90     22.85 o 
   2   9   5       35.00       24.70     11.94 o 
   3   9   5        0.99        1.53      2.90 o 
   4   9   5        1.78        2.55      3.76 o 
   5   9   5      166.05      167.64     14.07 o 
   6   9   5       15.14       10.05      6.24 o 
  -6  10   5       54.73       45.71     19.60 o 
  -5  10   5       30.93       30.93     14.72 o 
  -4  10   5        0.97        5.39      3.73 o 
  -3  10   5        7.79        8.48      4.68 o 
  -2  10   5       73.88       57.49     25.70 o 
  -1  10   5        2.37        4.50      4.19 o 
   0  10   5        0.00        3.40      4.84 o 
   1  10   5      122.95      123.16     16.99 o 
   2  10   5        9.81        9.02      5.81 o 
 -18   0   6       71.86       61.53     67.76 o 
 -16   0   6       21.66       29.60     19.04 o 
 -14   0   6      900.47      885.49     52.17 o 
 -12   0   6      149.84      140.00     17.28 o 
 -10   0   6     2095.35     2201.96     57.22 o 
  -8   0   6     1529.59     1573.07     99.67 o 
  -6   0   6     6228.94     6529.31     93.04 o 
  -4   0   6       62.04       40.76      2.57 o 
  -2   0   6     4840.08     4480.75     75.08 o 
   0   0   6     1923.97     2205.44     24.05 o 
   2   0   6       12.41        6.92      1.67 o 
   4   0   6        1.13        5.07      2.08 o 
   6   0   6      423.68      365.78     11.04 o 
   8   0   6      367.57      297.51     18.54 o 
  10   0   6      123.49      111.29     16.07 o 
  12   0   6       21.98       23.24     16.45 o 
 -18   1   6      542.63      684.56     41.60 o 
 -17   1   6        0.04        2.44      8.01 o 
 -16   1   6       48.26       35.92     25.02 o 
 -15   1   6       48.50       60.93     28.31 o 
 -14   1   6      704.53      640.77     24.77 o 
 -13   1   6       24.10       36.09     12.21 o 
 -12   1   6      367.42      373.67     17.15 o 
 -11   1   6      115.88      108.25     10.15 o 
 -10   1   6     1227.52     1255.95     48.22 o 
  -9   1   6       69.08       69.85      2.44 o 
  -8   1   6      100.97      140.03      3.82 o 
  -7   1   6      561.06      556.90     12.41 o 
  -6   1   6     1507.68     1318.56     17.58 o 
  -5   1   6       12.48       14.83      2.52 o 
  -4   1   6      905.04      936.91      9.77 o 
  -3   1   6      386.03      412.50      6.88 o 
  -2   1   6     2867.95     3061.44     30.59 o 
  -1   1   6      562.59      483.65      6.44 o 
   0   1   6      383.46      408.60      8.66 o 
   1   1   6     1059.64     1140.53     12.96 o 
   2   1   6       90.63      103.60      4.37 o 
   3   1   6      711.51      690.04      9.92 o 
   4   1   6      403.42      503.77      8.48 o 
   5   1   6      385.93      395.85     10.95 o 
   6   1   6        2.43        2.70      1.54 o 
   7   1   6       23.83       26.76      5.91 o 
   8   1   6      234.47      203.72     11.15 o 
   9   1   6      114.59      110.54     14.16 o 
  10   1   6      368.17      281.75     13.91 o 
  11   1   6        0.40        2.29      3.42 o 
  12   1   6       28.96       25.99     13.21 o 
  13   1   6       21.91       23.67     15.56 o 
 -18   2   6      192.35      213.53     23.06 o 
 -17   2   6      141.71      164.63     14.72 o 
 -16   2   6       14.93       23.66     10.24 o 
 -15   2   6       55.00       52.65     18.88 o 
 -14   2   6       31.30       28.31     11.61 o 
 -13   2   6       33.40       29.88     11.22 o 
 -12   2   6      324.60      318.73     14.32 o 
 -11   2   6       92.72       80.64      3.78 o 
 -10   2   6       32.90       42.08      3.18 o 
  -9   2   6        1.94        0.88      0.92 o 
  -8   2   6     1017.06     1074.85     16.19 o 
  -7   2   6        1.08        2.38      1.00 o 
  -6   2   6     1167.20     1245.36     16.38 o 
  -5   2   6       36.87       42.84      2.89 o 
  -4   2   6      293.02      307.07      6.10 o 
  -3   2   6      121.33      151.33      3.32 o 
  -2   2   6      165.25      189.57      4.35 o 
  -1   2   6      448.83      439.13      8.43 o 
   0   2   6        4.73       10.92      2.38 o 
   1   2   6      110.70      111.09      4.87 o 
   2   2   6      107.66       94.95      3.94 o 
   3   2   6      387.46      338.28      6.61 o 
   4   2   6      493.33      468.87      9.49 o 
   5   2   6       29.63       26.42      5.96 o 
   6   2   6      140.31      137.21      5.82 o 
   7   2   6      355.10      399.05     12.79 o 
   8   2   6      617.27      516.27     15.03 o 
   9   2   6       30.90       28.15      7.92 o 
  10   2   6      104.10      102.99     11.84 o 
  11   2   6      109.46      120.38     11.30 o 
  12   2   6      240.39      234.49     12.36 o 
  13   2   6        1.73        4.83      6.39 o 
 -17   3   6      101.49      104.30     11.72 o 
 -16   3   6       51.16       43.88     22.83 o 
 -15   3   6        1.26        3.48      5.96 o 
 -14   3   6      409.85      425.18     22.66 o 
 -13   3   6      140.78      104.60     13.69 o 
 -12   3   6       71.21       61.87      6.69 o 
 -11   3   6       27.77       26.38      3.02 o 
 -10   3   6      297.11      315.20      7.98 o 
  -9   3   6        9.60       12.07      3.37 o 
  -8   3   6      403.10      392.70      8.08 o 
  -7   3   6       53.38       54.18      3.42 o 
  -6   3   6      568.92      549.99      8.47 o 
  -5   3   6      382.66      366.44      5.92 o 
  -4   3   6       85.89       92.96      6.95 o 
  -3   3   6       21.18       21.08      7.01 o 
  -2   3   6     1338.90     1505.42     18.55 o 
  -1   3   6      194.35      200.11      3.80 o 
   0   3   6       69.44       78.95      4.38 o 
   1   3   6      305.36      295.27      7.89 o 
   2   3   6      109.35      105.11      4.09 o 
   3   3   6       43.57       36.77      5.43 o 
   4   3   6       98.09       89.88      5.14 o 
   5   3   6        0.08        1.87      1.53 o 
   6   3   6       23.04       37.19      8.14 o 
   7   3   6       23.75       23.23      4.68 o 
   8   3   6      174.84      150.74      7.68 o 
   9   3   6       31.29       35.87      8.74 o 
  10   3   6       78.52       60.33     15.35 o 
  11   3   6        2.89        3.94      3.70 o 
  12   3   6        3.88        7.87      5.85 o 
  13   3   6        0.30        2.47      5.72 o 
 -17   4   6      109.81      143.56     16.98 o 
 -16   4   6       11.84       15.12      8.54 o 
 -15   4   6        3.16        7.60      5.75 o 
 -14   4   6       15.58       22.56      7.74 o 
 -13   4   6        8.38        6.09      4.77 o 
 -12   4   6      130.49      126.81      8.50 o 
 -11   4   6      154.57      191.58      7.10 o 
 -10   4   6        9.10       20.87      6.64 o 
  -9   4   6       36.69       35.92      3.82 o 
  -8   4   6       16.73       16.18      4.50 o 
  -7   4   6      225.65      230.12     10.10 o 
  -6   4   6      884.73      869.89     16.06 o 
  -5   4   6        6.75       10.04      3.94 o 
  -4   4   6      106.36      114.68      7.83 o 
  -3   4   6       74.58       69.77      5.28 o 
  -2   4   6     2596.88     2675.04     53.05 o 
  -1   4   6     1129.93     1253.80     17.43 o 
   0   4   6      119.38      102.06      4.77 o 
   1   4   6       54.65       51.80      4.44 o 
   2   4   6      423.53      457.49     13.22 o 
   3   4   6      139.97      162.84      6.93 o 
   4   4   6      336.16      345.30     10.76 o 
   5   4   6       86.01       85.95      7.08 o 
   6   4   6       22.47       23.24      5.42 o 
   7   4   6      171.49      146.78      6.62 o 
   8   4   6        0.21        2.01      3.02 o 
   9   4   6        0.00        2.52      2.54 o 
  10   4   6       71.12       69.02     11.37 o 
  11   4   6      221.42      224.53     12.17 o 
  12   4   6      172.95      175.33     13.14 o 
 -16   5   6       72.88       67.63     31.85 o 
 -15   5   6       29.99       14.71     12.16 o 
 -14   5   6       33.08       28.65     13.20 o 
 -13   5   6       28.99       31.54     10.81 o 
 -12   5   6       12.30       10.87      5.38 o 
 -11   5   6       17.27       14.08      4.66 o 
 -10   5   6       12.48       14.08      5.05 o 
  -9   5   6       74.13       71.83      8.09 o 
  -8   5   6      386.71      393.99     11.82 o 
  -7   5   6       53.14       54.02      5.22 o 
  -6   5   6      215.81      203.74      8.37 o 
  -5   5   6      290.59      304.11     14.81 o 
  -4   5   6       64.10       70.48     14.42 o 
  -3   5   6       18.73       21.69      6.30 o 
  -2   5   6        0.02        1.94      0.90 o 
  -1   5   6       44.84       51.19      2.94 o 
   0   5   6        0.58        1.21      1.38 o 
   1   5   6      959.76     1047.36     23.53 o 
   2   5   6        9.88       12.84      3.62 o 
   3   5   6        0.02        2.45      2.21 o 
   4   5   6      175.50      171.40      7.43 o 
   5   5   6       11.03        9.95      2.98 o 
   6   5   6      178.34      172.68      8.08 o 
   7   5   6       45.56       54.50     12.62 o 
   8   5   6      579.27      593.33     18.44 o 
   9   5   6       41.69       35.20     11.51 o 
  10   5   6      210.36      217.72     10.57 o 
  11   5   6       97.49       89.71      8.84 o 
 -15   6   6        0.27        5.37      5.44 o 
 -14   6   6        2.34        7.67      7.00 o 
 -13   6   6       84.93       88.64     31.90 o 
 -12   6   6        4.46        4.85      5.95 o 
 -11   6   6        3.87        3.66      5.54 o 
 -10   6   6      404.13      361.84     14.44 o 
  -9   6   6      482.27      453.29     15.05 o 
  -8   6   6      132.55      108.36      6.95 o 
  -7   6   6        0.73        3.30      3.69 o 
  -6   6   6       63.92       52.68      8.83 o 
  -5   6   6      313.01      309.70      8.47 o 
  -4   6   6      294.77      314.68     12.86 o 
  -3   6   6        6.72        9.27      2.91 o 
  -2   6   6        5.44        6.03      4.10 o 
  -1   6   6      715.56      737.03     15.08 o 
   0   6   6        0.22        2.24      1.34 o 
   1   6   6        0.53        1.95      2.19 o 
   2   6   6      535.23      526.48     12.50 o 
   3   6   6        0.07        5.13      3.66 o 
   4   6   6      154.78      140.79      8.16 o 
   5   6   6        6.80        7.57      2.96 o 
   6   6   6      108.14      114.14      9.15 o 
   7   6   6        4.90        9.57      4.50 o 
   8   6   6       20.14       16.63      7.23 o 
   9   6   6        0.03        1.07      2.43 o 
  10   6   6      114.19      107.65     10.68 o 
 -14   7   6       51.85       42.12     28.63 o 
 -13   7   6       65.07       50.04     39.85 o 
 -12   7   6       80.50       84.06     14.76 o 
 -11   7   6       26.56       18.84      7.23 o 
 -10   7   6      163.09      164.25     11.87 o 
  -9   7   6       14.16       14.18      5.41 o 
  -8   7   6       31.65       35.54     10.63 o 
  -7   7   6       95.62       98.25     11.59 o 
  -6   7   6        0.01        1.70      4.79 o 
  -5   7   6      275.13      297.08     12.54 o 
  -4   7   6       44.08       66.13     13.78 o 
  -3   7   6      771.33      828.58     25.07 o 
  -2   7   6        1.24        1.93      5.93 o 
  -1   7   6     1052.10     1047.95     26.67 o 
   0   7   6      450.61      439.77     26.82 o 
   1   7   6       23.33       15.57      5.34 o 
   2   7   6      166.12      175.71      9.77 o 
   3   7   6      302.14      268.82     11.34 o 
   4   7   6        0.61        3.46      2.32 o 
   5   7   6       60.92       58.59     13.68 o 
   6   7   6       25.03       21.18      7.19 o 
   7   7   6       21.05       16.76      8.55 o 
   8   7   6        7.60        5.32      3.16 o 
   9   7   6      114.59      108.33      8.23 o 
 -12   8   6       14.01       10.58      7.52 o 
 -11   8   6        1.63        3.39      3.48 o 
 -10   8   6      183.60      189.01     11.87 o 
  -9   8   6      318.42      321.52     18.00 o 
  -8   8   6       34.65       23.93      7.82 o 
  -7   8   6       58.31       48.28     14.85 o 
  -6   8   6       77.39       67.89     17.23 o 
  -5   8   6      202.84      191.96     13.68 o 
  -4   8   6      416.71      441.91     19.40 o 
  -3   8   6       33.68       30.95      7.39 o 
  -2   8   6      238.18      241.68     16.35 o 
  -1   8   6      210.25      206.74     14.35 o 
   0   8   6       15.01       13.23      5.11 o 
   1   8   6        8.35        7.93      3.68 o 
   2   8   6       12.84       11.31      4.59 o 
   3   8   6        7.73        9.19      4.02 o 
   4   8   6       13.56       11.38      4.47 o 
   5   8   6       10.14        5.06      3.61 o 
   6   8   6       64.84       51.05     22.18 o 
   7   8   6       27.46       20.91      9.17 o 
 -10   9   6      100.19       76.88     15.58 o 
  -9   9   6       82.87       91.12     12.54 o 
  -8   9   6       71.40       50.64     17.49 o 
  -7   9   6       21.99       34.65     12.84 o 
  -6   9   6        0.36        5.03      4.00 o 
  -5   9   6        4.58        4.14      3.97 o 
  -4   9   6       68.84       68.58     21.58 o 
  -3   9   6        6.80        9.62      4.69 o 
  -2   9   6      136.63      118.52     34.11 o 
  -1   9   6       77.21       65.58     25.44 o 
   0   9   6      180.42      174.78     16.33 o 
   1   9   6        0.04        5.30      3.17 o 
   2   9   6       62.56       54.73     20.66 o 
   3   9   6        7.97        7.09      4.62 o 
   4   9   6        6.92        4.61      3.72 o 
   5   9   6       29.37       28.92     11.10 o 
  -6  10   6      347.06      361.29     20.68 o 
  -5  10   6       11.82        8.72      4.75 o 
  -4  10   6      161.46      165.53     14.79 o 
  -3  10   6      107.50       72.33     35.96 o 
  -2  10   6        6.53        6.30      4.66 o 
  -1  10   6       60.76       45.33     24.35 o 
   0  10   6       19.90       20.53      9.34 o 
   1  10   6        5.01        6.56      4.54 o 
 -17   0   7      120.54      144.00     22.23 o 
 -15   0   7       52.33       48.37     34.13 o 
 -13   0   7     1492.19     1394.85     55.19 o 
 -11   0   7      446.78      427.39     22.47 o 
  -9   0   7      665.50      688.26     28.40 o 
  -7   0   7      891.75      825.70     16.88 o 
  -5   0   7     3270.18     3445.49     60.76 o 
  -3   0   7      871.79      894.17     10.34 o 
  -1   0   7      108.65      201.67      7.86 o 
   1   0   7     2419.96     2658.07     79.15 o 
   3   0   7      242.96      257.68     15.76 o 
   5   0   7      747.58      801.55     24.00 o 
   7   0   7       40.38       65.91     28.00 o 
   9   0   7        8.30       18.30     10.51 o 
  11   0   7       24.56       34.34     22.86 o 
  13   0   7       26.50       25.65     23.66 o 
 -18   1   7        0.03        1.59      5.92 o 
 -17   1   7       55.51       56.21     27.99 o 
 -16   1   7        4.84       10.88      7.35 o 
 -15   1   7       51.25       82.26     27.32 o 
 -14   1   7        0.27        2.78      4.67 o 
 -13   1   7       78.47       62.64     23.44 o 
 -12   1   7        0.04        4.60      4.85 o 
 -11   1   7      215.85      213.56     13.78 o 
 -10   1   7      155.54      157.99     10.76 o 
  -9   1   7        6.25        3.19      1.25 o 
  -8   1   7      386.89      396.66      8.65 o 
  -7   1   7       99.81       97.37      3.93 o 
  -6   1   7       59.59       59.47      2.99 o 
  -5   1   7       59.54       41.02      2.96 o 
  -4   1   7     2586.99     2674.34     36.11 o 
  -3   1   7     5912.21     5976.51    108.38 o 
  -2   1   7      138.57      131.54      3.70 o 
  -1   1   7     1112.85     1196.29     24.97 o 
   0   1   7      174.68      174.95      6.49 o 
   1   1   7     1469.74     1482.76     15.35 o 
   2   1   7      229.34      200.00      6.19 o 
   3   1   7      302.85      290.65      6.39 o 
   4   1   7       73.22       62.89      4.88 o 
   5   1   7       59.63       55.19      3.72 o 
   6   1   7      139.50      119.57      7.08 o 
   7   1   7       16.73       36.77      9.83 o 
   8   1   7      504.23      450.11     15.89 o 
   9   1   7        8.28        2.82      4.66 o 
  10   1   7        4.86        7.79      5.13 o 
  11   1   7       24.88       27.73      9.85 o 
  12   1   7        3.63        4.65      3.64 o 
  13   1   7       10.12       15.42     11.31 o 
 -18   2   7        7.47        8.95     10.84 o 
 -17   2   7        0.77        4.73      6.60 o 
 -16   2   7       23.19       16.48      8.80 o 
 -15   2   7        0.16        1.26      4.86 o 
 -14   2   7       82.21       84.37     27.38 o 
 -13   2   7      512.96      425.23     18.55 o 
 -12   2   7      125.93      130.81     11.96 o 
 -11   2   7       84.81       79.56      3.62 o 
 -10   2   7        9.81       10.02      2.04 o 
  -9   2   7       10.14       11.41      2.75 o 
  -8   2   7      645.87      689.27     10.40 o 
  -7   2   7      368.51      371.14      6.46 o 
  -6   2   7      600.75      574.90      6.98 o 
  -5   2   7      442.90      454.50      7.47 o 
  -4   2   7      285.32      303.67      4.79 o 
  -3   2   7     3693.32     3804.55     26.78 o 
  -2   2   7     2463.08     2505.14     32.93 o 
  -1   2   7     1755.68     1994.91     21.75 o 
   0   2   7      122.12      119.76      5.34 o 
   1   2   7        0.71        4.37      1.34 o 
   2   2   7        5.15       10.56      3.12 o 
   3   2   7       15.39       18.34      3.80 o 
   4   2   7      560.40      566.30     11.65 o 
   5   2   7      135.96      115.45      5.08 o 
   6   2   7      265.46      217.24      6.30 o 
   7   2   7        2.30        9.89      3.00 o 
   8   2   7       92.49      106.71     15.91 o 
   9   2   7      247.38      237.74     12.60 o 
  10   2   7       12.57        9.31      4.21 o 
  11   2   7        1.66        1.50      4.62 o 
  12   2   7        0.23        1.72      3.90 o 
 -17   3   7        3.91        6.77      4.69 o 
 -16   3   7        2.76        3.52      5.90 o 
 -15   3   7       73.51       78.48     31.30 o 
 -14   3   7       77.32       84.19     30.62 o 
 -13   3   7      170.31      157.05     13.39 o 
 -12   3   7       30.58       32.48      4.73 o 
 -11   3   7        0.81        2.85      1.68 o 
 -10   3   7      492.85      462.88     14.54 o 
  -9   3   7       16.35       16.54      4.23 o 
  -8   3   7      675.45      672.62     10.21 o 
  -7   3   7      144.27      131.19      5.17 o 
  -6   3   7      453.01      446.73      8.01 o 
  -5   3   7       41.74       35.97     10.71 o 
  -4   3   7     1747.15     1845.74     31.77 o 
  -3   3   7        2.16       17.82      7.47 o 
  -2   3   7       73.39       76.29      3.34 o 
  -1   3   7        0.79        8.73      2.91 o 
   0   3   7     1109.95     1203.39     23.81 o 
   1   3   7       13.58       15.87      3.68 o 
   2   3   7      185.98      187.22      7.63 o 
   3   3   7        5.42        4.67      1.91 o 
   4   3   7      302.51      323.12      8.36 o 
   5   3   7       41.86       46.55      4.51 o 
   6   3   7       19.15       28.44      6.85 o 
   7   3   7      398.64      372.49     12.00 o 
   8   3   7      208.24      167.00     10.97 o 
   9   3   7       24.78       28.66      9.82 o 
  10   3   7       50.05       39.71     18.32 o 
  11   3   7        8.09       12.14      6.74 o 
  12   3   7       18.95       15.58      8.55 o 
 -17   4   7       12.82        9.96      7.98 o 
 -16   4   7        0.23        2.80      4.51 o 
 -15   4   7        0.08        4.15      4.87 o 
 -14   4   7       44.77       49.57     19.50 o 
 -13   4   7       77.05       51.67     18.16 o 
 -12   4   7      103.11       86.80      7.64 o 
 -11   4   7      402.14      397.97     12.41 o 
 -10   4   7      109.29      122.96      6.53 o 
  -9   4   7      375.50      400.99     10.80 o 
  -8   4   7       56.82       61.04      4.82 o 
  -7   4   7      256.43      227.98      9.13 o 
  -6   4   7       37.40       41.92     11.55 o 
  -5   4   7      895.16      887.86     21.89 o 
  -4   4   7     1185.89     1209.02     68.78 o 
  -3   4   7      125.01      120.30      7.50 o 
  -2   4   7        0.03        3.67      2.49 o 
  -1   4   7      226.01      259.11      9.44 o 
   0   4   7     2229.09     2400.45     31.53 o 
   1   4   7      180.27      164.01      6.86 o 
   2   4   7      278.39      277.01     10.06 o 
   3   4   7       61.16       59.86      6.91 o 
   4   4   7      211.37      218.15      7.80 o 
   5   4   7        0.36        2.38      2.05 o 
   6   4   7      508.30      454.52     12.42 o 
   7   4   7      302.68      278.89      9.93 o 
   8   4   7      196.09      196.89      9.09 o 
   9   4   7       62.48       63.14     11.93 o 
  10   4   7        5.17        3.46      4.24 o 
  11   4   7       52.51       52.04     24.75 o 
 -16   5   7      144.20      141.21     25.50 o 
 -15   5   7      240.93      299.55     23.64 o 
 -14   5   7       25.07       27.79     15.28 o 
 -13   5   7       16.50       18.09      8.52 o 
 -12   5   7      509.46      465.17     19.32 o 
 -11   5   7      289.57      246.58     10.14 o 
 -10   5   7       31.19       21.48      6.65 o 
  -9   5   7        6.29        3.43      2.58 o 
  -8   5   7      163.12      142.20      6.15 o 
  -7   5   7       11.90       12.17      2.63 o 
  -6   5   7        0.83        3.12      2.86 o 
  -5   5   7      273.38      294.64     13.55 o 
  -4   5   7      959.49     1040.64     27.63 o 
  -3   5   7      329.08      304.82     13.49 o 
  -2   5   7       98.47      100.50      7.48 o 
  -1   5   7      331.44      330.73      9.50 o 
   0   5   7       39.98       34.32      3.26 o 
   1   5   7      758.78      714.66     23.45 o 
   2   5   7        4.41        4.07      2.54 o 
   3   5   7        1.45        3.49      1.97 o 
   4   5   7       11.21       19.93      5.10 o 
   5   5   7      173.45      182.32      8.32 o 
   6   5   7       67.83       60.72      6.69 o 
   7   5   7      331.76      345.95     13.75 o 
   8   5   7       96.14       70.41      7.20 o 
   9   5   7        4.96        5.87      2.81 o 
  10   5   7       14.70        8.29      4.02 o 
  11   5   7       38.27       31.86     21.34 o 
 -15   6   7       84.69       66.70     49.87 o 
 -14   6   7       27.37       22.27     18.33 o 
 -13   6   7       19.23       10.92     12.61 o 
 -12   6   7      732.72      709.04     40.30 o 
 -11   6   7       35.42       41.60      8.36 o 
 -10   6   7       53.19       54.34     14.86 o 
  -9   6   7       10.28       22.54      7.67 o 
  -8   6   7      110.21      115.33     10.46 o 
  -7   6   7        7.55        6.43      4.04 o 
  -6   6   7       21.93       27.28      7.89 o 
  -5   6   7      342.48      348.02     12.23 o 
  -4   6   7       48.93       36.63      8.85 o 
  -3   6   7       12.03        8.85      3.96 o 
  -2   6   7      230.84      240.74     11.42 o 
  -1   6   7       73.17       85.53     18.54 o 
   0   6   7      197.27      212.63      7.11 o 
   1   6   7      321.98      309.82      9.94 o 
   2   6   7        0.82        1.35      3.09 o 
   3   6   7      580.71      572.15     15.02 o 
   4   6   7       12.24       10.30      2.93 o 
   5   6   7      357.88      362.16     13.24 o 
   6   6   7       88.77       87.30     12.06 o 
   7   6   7       57.32       42.69     14.70 o 
   8   6   7       38.39       25.53     13.14 o 
   9   6   7       45.77       36.93     18.07 o 
  10   6   7        0.24        2.17      3.75 o 
 -14   7   7        2.24        5.00      8.77 o 
 -13   7   7       18.67       14.26     11.02 o 
 -12   7   7        0.03        2.63      5.93 o 
 -11   7   7        1.83        1.61      3.06 o 
 -10   7   7      130.34      118.39     10.49 o 
  -9   7   7        9.49       12.62      5.96 o 
  -8   7   7      993.75     1060.67     32.77 o 
  -7   7   7       25.77       38.18     10.36 o 
  -6   7   7        0.18        1.42      4.09 o 
  -5   7   7        6.39       14.95      7.83 o 
  -4   7   7       50.96       47.67     11.96 o 
  -3   7   7       18.00       27.77      7.48 o 
  -2   7   7        0.73        5.54      3.64 o 
  -1   7   7        7.65       14.39      5.89 o 
   0   7   7      208.94      197.98     11.52 o 
   1   7   7       53.83       50.04     14.95 o 
   2   7   7       20.21       17.46      6.11 o 
   3   7   7        3.40        5.33      2.65 o 
   4   7   7        1.04        3.73      2.74 o 
   5   7   7      231.10      220.01     12.48 o 
   6   7   7      897.21      877.43     19.36 o 
   7   7   7      247.34      247.18      9.98 o 
   8   7   7        1.64        3.78      3.30 o 
 -12   8   7      329.95      299.51     19.86 o 
 -11   8   7      324.71      342.18     20.26 o 
 -10   8   7       85.05       70.66     24.76 o 
  -9   8   7        0.09        2.32      4.59 o 
  -8   8   7       10.97       14.81      6.59 o 
  -7   8   7       19.66       22.48      8.31 o 
  -6   8   7      101.27      117.38     13.31 o 
  -5   8   7       54.25       68.39     12.91 o 
  -4   8   7      821.40      860.43     31.31 o 
  -3   8   7      173.97      178.49     27.53 o 
  -2   8   7       64.61       73.59     18.75 o 
  -1   8   7        9.95       11.73      6.49 o 
   0   8   7       74.51       59.10     20.96 o 
   1   8   7      232.32      223.13     14.21 o 
   2   8   7        1.70        3.01      3.57 o 
   3   8   7        2.73        6.11      3.42 o 
   4   8   7       10.24        8.56      4.23 o 
   5   8   7       43.54       33.65     13.42 o 
   6   8   7       11.18        7.10      4.00 o 
   7   8   7      193.89      160.42     18.60 o 
  -9   9   7       71.41       53.37     12.95 o 
  -8   9   7      192.47      199.59     13.49 o 
  -7   9   7       34.91       32.46     14.90 o 
  -6   9   7        5.36        3.65      3.96 o 
  -5   9   7        2.84        4.71      4.47 o 
  -4   9   7       61.08       56.28     18.63 o 
  -3   9   7      203.77      204.67     19.01 o 
  -2   9   7        1.10        5.50      4.71 o 
  -1   9   7       82.36       70.71     15.66 o 
   0   9   7      132.46      106.44     26.83 o 
   1   9   7        3.96        8.11      5.51 o 
   2   9   7       46.84       32.31     16.51 o 
   3   9   7        7.32        8.13      4.07 o 
   4   9   7       15.58        5.85      3.45 o 
  -5  10   7        0.15        1.91      4.58 o 
  -4  10   7       45.53       30.23     15.35 o 
  -3  10   7       96.80       65.09     39.36 o 
  -2  10   7       79.56       67.60     32.92 o 
  -1  10   7        1.10        3.09      3.80 o 
 -18   0   8        4.96        3.22     14.21 o 
 -16   0   8       34.67       23.54     28.81 o 
 -14   0   8        2.23        9.12      8.39 o 
 -12   0   8      473.49      494.04     33.95 o 
 -10   0   8        5.79        4.99      3.65 o 
  -8   0   8      508.70      520.52     11.89 o 
  -6   0   8     1578.21     1491.33     21.63 o 
  -4   0   8     6319.38     6771.78     42.85 o 
  -2   0   8     9606.94     9502.76    209.03 o 
   0   0   8      508.52      544.78     24.67 o 
   2   0   8      593.89      599.84     23.19 o 
   4   0   8       10.70        6.56      4.86 o 
   6   0   8      189.63      179.02     18.12 o 
   8   0   8     1120.38     1067.43     78.23 o 
  10   0   8      384.47      324.82     28.36 o 
  12   0   8      125.74      127.72     14.34 o 
 -18   1   8       22.14       26.64     21.27 o 
 -17   1   8        1.95        5.84      9.48 o 
 -16   1   8       67.48       73.44     44.88 o 
 -15   1   8        0.02        3.30      4.22 o 
 -14   1   8       92.47       68.21     25.56 o 
 -13   1   8       14.03       26.92      9.50 o 
 -12   1   8      442.67      444.22     17.85 o 
 -11   1   8        0.32        2.37      4.83 o 
 -10   1   8      537.51      575.67     16.92 o 
  -9   1   8      243.03      255.48      8.34 o 
  -8   1   8      205.76      204.06      6.52 o 
  -7   1   8      199.78      206.48      5.72 o 
  -6   1   8       57.68       63.85      3.64 o 
  -5   1   8     1373.58     1317.03     15.85 o 
  -4   1   8      415.64      526.36     12.79 o 
  -3   1   8      246.47      243.66      4.98 o 
  -2   1   8      102.68      107.23      4.57 o 
  -1   1   8       15.29        9.91      1.65 o 
   0   1   8      109.52      103.30      5.14 o 
   1   1   8       46.98       46.42      3.70 o 
   2   1   8      106.11      105.63      5.53 o 
   3   1   8        7.27       12.22      2.95 o 
   4   1   8       33.49       31.07      3.69 o 
   5   1   8      100.59       93.15      6.43 o 
   6   1   8      457.42      484.75     15.47 o 
   7   1   8        5.15        8.52      3.93 o 
   8   1   8      609.62      549.80     20.73 o 
   9   1   8      373.36      365.77     17.99 o 
  10   1   8       90.44       60.78     22.76 o 
  11   1   8       51.19       43.32     16.06 o 
  12   1   8       30.52       33.45     13.99 o 
 -18   2   8       10.76        8.99      7.47 o 
 -17   2   8        3.13        2.16      4.27 o 
 -16   2   8       31.05       35.18     16.80 o 
 -15   2   8      135.80      139.14     15.48 o 
 -14   2   8      177.40      197.40     21.03 o 
 -13   2   8      152.38       81.55     30.02 o 
 -12   2   8        4.62        9.48      4.26 o 
 -11   2   8       26.13       24.53      2.97 o 
 -10   2   8       77.77       75.28      3.21 o 
  -9   2   8      165.31      186.25      5.33 o 
  -8   2   8     1072.74     1057.32     14.16 o 
  -7   2   8        9.60       18.39      4.10 o 
  -6   2   8        0.50        2.60      1.09 o 
  -5   2   8      167.36      188.43      6.32 o 
  -4   2   8        6.68       10.93      2.88 o 
  -3   2   8       65.18       59.29      3.09 o 
  -2   2   8       31.04       38.54      3.11 o 
  -1   2   8      211.91      241.45      6.98 o 
   0   2   8        7.42       12.35      1.94 o 
   1   2   8     1758.75     1859.75     32.51 o 
   2   2   8      106.63      103.48      5.01 o 
   3   2   8      929.72      968.31     19.61 o 
   4   2   8      693.82      672.18     14.47 o 
   5   2   8     1517.19     1561.68     36.85 o 
   6   2   8       70.24       69.73      6.85 o 
   7   2   8       15.03       17.77      6.37 o 
   8   2   8      411.21      322.03     14.92 o 
   9   2   8       64.74       62.59     14.51 o 
  10   2   8        6.27        2.42      3.97 o 
  11   2   8       43.97       37.70     15.51 o 
  12   2   8        9.62        7.90      4.41 o 
 -17   3   8        6.91       13.62      6.97 o 
 -16   3   8      188.55      184.14     14.71 o 
 -15   3   8       61.25       59.17     28.72 o 
 -14   3   8      122.31      117.89     34.06 o 
 -13   3   8      136.56      118.79     12.07 o 
 -12   3   8        0.99        1.21      2.87 o 
 -11   3   8       64.34       72.13      4.61 o 
 -10   3   8      242.88      237.81      8.26 o 
  -9   3   8       57.17       54.82      4.04 o 
  -8   3   8      137.68      135.89      5.38 o 
  -7   3   8       10.32       14.06      2.95 o 
  -6   3   8       61.65       61.98      2.54 o 
  -5   3   8      273.93      271.64     11.01 o 
  -4   3   8      727.13      832.19     20.67 o 
  -3   3   8      584.67      609.10     19.92 o 
  -2   3   8      128.15      107.69      4.25 o 
  -1   3   8     1811.58     1950.92     26.21 o 
   0   3   8       12.70       12.19      4.00 o 
   1   3   8      446.01      463.33     15.52 o 
   2   3   8      936.08      948.19     19.74 o 
   3   3   8        1.66        2.92      2.14 o 
   4   3   8       12.27       14.92      3.62 o 
   5   3   8      306.70      321.02      8.16 o 
   6   3   8       78.13       66.94      5.38 o 
   7   3   8      327.13      293.51     10.14 o 
   8   3   8      220.20      183.87      8.29 o 
   9   3   8      152.32      170.61     16.65 o 
  10   3   8        0.00        3.65      4.10 o 
  11   3   8      173.98      163.45     14.13 o 
 -17   4   8       58.17       60.77     39.64 o 
 -16   4   8        4.97        7.02      7.08 o 
 -15   4   8      116.34      123.54     18.74 o 
 -14   4   8      196.06      201.78     15.34 o 
 -13   4   8       24.49       41.47     16.22 o 
 -12   4   8        3.68        5.91      2.52 o 
 -11   4   8      118.85      108.82      5.73 o 
 -10   4   8        2.67        3.76      2.73 o 
  -9   4   8      181.23      172.03      6.81 o 
  -8   4   8      278.07      263.56      9.41 o 
  -7   4   8        1.33        3.80      2.50 o 
  -6   4   8       59.11       76.07     10.11 o 
  -5   4   8       56.05       66.00      9.15 o 
  -4   4   8      478.93      446.94     15.31 o 
  -3   4   8      181.81      205.54     10.75 o 
  -2   4   8      365.33      411.18     13.86 o 
  -1   4   8      485.71      542.69     14.01 o 
   0   4   8      131.67      133.62      5.16 o 
   1   4   8       12.47       11.90      3.44 o 
   2   4   8       79.44       88.97      6.13 o 
   3   4   8        7.57        9.09      2.61 o 
   4   4   8      809.41      835.55     14.11 o 
   5   4   8      640.74      695.73     15.02 o 
   6   4   8      822.19      783.78     17.23 o 
   7   4   8       37.44       41.16     11.13 o 
   8   4   8        3.97        6.11      3.32 o 
   9   4   8       85.01       92.93     20.84 o 
  10   4   8       86.78       46.67     21.79 o 
  11   4   8       20.55       18.86     12.70 o 
 -16   5   8      205.78      232.08     24.19 o 
 -15   5   8        1.31        3.57     13.13 o 
 -14   5   8        5.06        3.47      8.81 o 
 -13   5   8       11.66       15.08     11.95 o 
 -12   5   8        0.23        4.48      5.10 o 
 -11   5   8       10.23       11.43      5.76 o 
 -10   5   8      441.12      422.98     12.14 o 
  -9   5   8        6.84       10.01      3.65 o 
  -8   5   8       28.07       27.85      9.16 o 
  -7   5   8       79.20       86.55     21.88 o 
  -6   5   8      372.59      376.18     14.71 o 
  -5   5   8      121.12      140.00     11.97 o 
  -4   5   8      510.23      513.59     16.58 o 
  -3   5   8      282.19      268.18     11.92 o 
  -2   5   8        6.98        8.35      2.99 o 
  -1   5   8       46.90       43.13      4.81 o 
   0   5   8      629.36      563.15     18.83 o 
   1   5   8      218.38      220.48      7.95 o 
   2   5   8     1075.49     1102.58     17.25 o 
   3   5   8      361.59      375.68     10.30 o 
   4   5   8     1459.80     1494.54     26.92 o 
   5   5   8       70.64       68.51      8.64 o 
   6   5   8        4.78        2.60      3.27 o 
   7   5   8       60.35       74.09      9.67 o 
   8   5   8       20.01       15.28      7.86 o 
   9   5   8       35.58       33.87     14.05 o 
  10   5   8        6.82        5.26      4.86 o 
 -15   6   8        4.20       10.08      9.71 o 
 -14   6   8        0.26        2.02      9.85 o 
 -13   6   8       22.86       27.00     23.59 o 
 -12   6   8       35.74       42.72     15.58 o 
 -11   6   8      145.85      153.65     10.12 o 
 -10   6   8       22.72       21.09      6.50 o 
  -9   6   8        3.46        6.49      4.17 o 
  -8   6   8        8.40       13.27      6.29 o 
  -7   6   8       82.61      108.64     27.57 o 
  -6   6   8      431.71      457.18     13.82 o 
  -5   6   8      115.47      131.79     10.14 o 
  -4   6   8      371.88      348.14     12.36 o 
  -3   6   8        4.62        4.14      3.08 o 
  -2   6   8       64.97       63.71     13.69 o 
  -1   6   8       35.07       50.86     12.72 o 
   0   6   8       18.63       19.63      5.80 o 
   1   6   8      172.29      183.95      7.27 o 
   2   6   8       84.25       77.65      8.73 o 
   3   6   8      180.46      174.17     10.17 o 
   4   6   8      366.07      373.63     13.22 o 
   5   6   8        0.19        1.94      3.88 o 
   6   6   8      271.82      285.35     13.62 o 
   7   6   8        8.71        8.99      4.44 o 
   8   6   8      224.88      232.40     12.38 o 
   9   6   8       70.76       88.14     12.34 o 
 -13   7   8       71.03       39.64     37.36 o 
 -12   7   8       34.62       40.00     25.83 o 
 -11   7   8        1.37        0.04      4.72 o 
 -10   7   8       79.27       74.38     24.71 o 
  -9   7   8       40.29       45.47     19.67 o 
  -8   7   8       11.24       15.49      6.82 o 
  -7   7   8      114.47      106.00     27.15 o 
  -6   7   8       54.71       57.56     12.20 o 
  -5   7   8     1105.85     1149.08     35.56 o 
  -4   7   8      617.34      602.42     19.55 o 
  -3   7   8        7.34        6.53      3.95 o 
  -2   7   8       12.27       12.64      6.50 o 
  -1   7   8        6.86        9.72      3.95 o 
   0   7   8       94.57       90.46     24.14 o 
   1   7   8       88.89       78.98     20.20 o 
   2   7   8       29.70       27.52     10.98 o 
   3   7   8        3.78        6.43      4.15 o 
   4   7   8      463.18      453.71     21.69 o 
   5   7   8       48.21       39.33     14.29 o 
   6   7   8        5.54        7.60      4.86 o 
   7   7   8       85.41       94.93      9.89 o 
 -12   8   8       73.88       68.89     51.37 o 
 -11   8   8        2.24        3.75      4.69 o 
 -10   8   8        2.07        1.97      3.49 o 
  -9   8   8       26.27       29.99     10.55 o 
  -8   8   8        9.07        9.57      3.88 o 
  -7   8   8       20.07       25.91      9.47 o 
  -6   8   8       78.18       77.65     20.53 o 
  -5   8   8      263.94      258.39     14.99 o 
  -4   8   8       14.03       16.26      6.73 o 
  -3   8   8        8.45       12.28      5.73 o 
  -2   8   8       94.57       79.23     19.69 o 
  -1   8   8       30.00       30.36     10.12 o 
   0   8   8       81.59       83.61     24.80 o 
   1   8   8       18.62       16.33      8.05 o 
   2   8   8       32.07       25.01     10.15 o 
   3   8   8       96.69       90.72     13.09 o 
   4   8   8        0.47        3.68      2.90 o 
   5   8   8       72.86       51.56     17.99 o 
   6   8   8       94.57      105.19     14.91 o 
  -9   9   8       19.86       17.83      7.06 o 
  -8   9   8       17.62       16.07      7.98 o 
  -7   9   8        5.69        3.53      4.03 o 
  -6   9   8        1.38        3.23      5.35 o 
  -5   9   8      154.18      164.38     14.16 o 
  -4   9   8      208.45      196.25     13.22 o 
  -3   9   8       49.37       45.48     18.28 o 
  -2   9   8       15.99       11.24      5.62 o 
  -1   9   8        6.66        8.04      4.49 o 
   0   9   8      177.86      180.92     15.08 o 
   1   9   8       11.49       10.17      6.09 o 
   2   9   8       83.00       76.09     11.66 o 
   3   9   8        0.07        2.47      2.18 o 
 -17   0   9       82.00       70.98     72.67 o 
 -15   0   9     2276.51     2067.67     65.10 o 
 -13   0   9      169.35      191.21     20.41 o 
 -11   0   9      612.52      635.76     41.27 o 
  -9   0   9     3006.56     3122.31     72.34 o 
  -7   0   9        1.87        8.00      2.91 o 
  -5   0   9       34.10       23.23      7.44 o 
  -3   0   9     3041.85     3393.68     95.86 o 
  -1   0   9       42.04       34.43     14.53 o 
   1   0   9     5314.37     5319.34    416.85 o 
   3   0   9      585.72      561.89     25.29 o 
   5   0   9      121.00      110.80      6.92 o 
   7   0   9       89.88       86.48     26.14 o 
   9   0   9        2.29        3.46      6.51 o 
  11   0   9       56.02       56.03     37.59 o 
 -18   1   9        6.27       10.43      7.01 o 
 -17   1   9       29.32       37.80     22.48 o 
 -16   1   9        4.00        6.45      7.66 o 
 -15   1   9      154.39      156.77     12.74 o 
 -14   1   9       90.50       85.60     10.92 o 
 -13   1   9      190.00      129.06     13.00 o 
 -12   1   9       38.44       33.36     11.00 o 
 -11   1   9      128.95      138.76      4.37 o 
 -10   1   9       58.58       62.00      2.51 o 
  -9   1   9      138.63      135.60      4.97 o 
  -8   1   9       13.81       11.67      2.88 o 
  -7   1   9     3450.89     3456.61     63.87 o 
  -6   1   9      428.72      403.28      7.32 o 
  -5   1   9      198.27      180.64      6.21 o 
  -4   1   9        0.73        1.60      1.06 o 
  -3   1   9      149.92      183.08      5.96 o 
  -2   1   9      596.81      570.98      9.65 o 
  -1   1   9       16.46       27.01      1.68 o 
   0   1   9      111.51      114.53      4.94 o 
   1   1   9      143.63      171.12     12.79 o 
   2   1   9      357.34      340.52     13.32 o 
   3   1   9      567.33      586.31     12.93 o 
   4   1   9      127.13      130.10      6.38 o 
   5   1   9      150.09      147.77      8.32 o 
   6   1   9        0.07        4.48      2.61 o 
   7   1   9        0.42        6.62      3.97 o 
   8   1   9      100.86       93.27     22.56 o 
   9   1   9        1.76        2.26      4.70 o 
  10   1   9      107.51      111.48     13.04 o 
  11   1   9       42.87       65.53     11.91 o 
 -18   2   9      162.06      165.49     18.40 o 
 -17   2   9        5.76       10.49      7.87 o 
 -16   2   9        3.59        5.79      4.69 o 
 -15   2   9      448.23      383.66     22.89 o 
 -14   2   9        1.61        4.94      5.52 o 
 -13   2   9       78.70       78.04     27.16 o 
 -12   2   9      125.64      129.93     11.67 o 
 -11   2   9      291.02      315.04      8.15 o 
 -10   2   9       25.56       29.82      2.82 o 
  -9   2   9      425.98      411.76      8.19 o 
  -8   2   9       10.07        7.56      2.10 o 
  -7   2   9       21.81       25.28      5.69 o 
  -6   2   9      454.06      448.76     10.63 o 
  -5   2   9      204.17      187.67      8.04 o 
  -4   2   9      265.35      275.88      7.07 o 
  -3   2   9      737.89      839.24     13.53 o 
  -2   2   9      398.03      381.05      8.31 o 
  -1   2   9      808.55      821.91     12.53 o 
   0   2   9      372.33      358.92     12.94 o 
   1   2   9     1623.91     1505.88     82.41 o 
   2   2   9      161.91      185.66      6.46 o 
   3   2   9       58.88       54.69      4.70 o 
   4   2   9       90.04       94.36      9.55 o 
   5   2   9       37.62       38.81      4.11 o 
   6   2   9      199.45      231.09     11.85 o 
   7   2   9       16.36       14.44      5.56 o 
   8   2   9      413.70      372.54     18.71 o 
   9   2   9      209.88      217.49     17.61 o 
  10   2   9       82.24      108.74     17.42 o 
  11   2   9       10.32        4.14      4.35 o 
 -17   3   9       54.65       35.41     19.44 o 
 -16   3   9       45.61       35.00     15.85 o 
 -15   3   9      114.77      125.62     14.90 o 
 -14   3   9      704.72      713.13     31.95 o 
 -13   3   9       83.31       64.91     23.75 o 
 -12   3   9       43.76       34.61     11.11 o 
 -11   3   9      282.33      278.85      7.81 o 
 -10   3   9      695.90      735.47     15.83 o 
  -9   3   9       79.27       77.62      4.06 o 
  -8   3   9     1583.11     1546.47     33.18 o 
  -7   3   9       15.75       17.00      2.02 o 
  -6   3   9       21.92       39.33      9.96 o 
  -5   3   9      869.25      830.63     21.15 o 
  -4   3   9       91.71      108.29      8.58 o 
  -3   3   9        6.09       15.76      2.45 o 
  -2   3   9     1069.66     1171.99     19.44 o 
  -1   3   9      289.88      324.74     12.40 o 
   0   3   9      764.52      788.76     17.98 o 
   1   3   9        0.28        2.62      1.58 o 
   2   3   9      416.07      403.17     10.98 o 
   3   3   9       72.48       71.81      4.91 o 
   4   3   9     1156.92     1101.91     62.33 o 
   5   3   9      145.75      133.63      5.93 o 
   6   3   9      513.00      476.64     14.96 o 
   7   3   9       35.61       35.45      9.33 o 
   8   3   9        0.22        5.22      3.21 o 
   9   3   9       48.68       68.16     22.39 o 
  10   3   9      212.85      232.04     15.40 o 
 -17   4   9       33.16       33.89     37.35 o 
 -16   4   9       97.27      115.74     26.72 o 
 -15   4   9       31.56       26.14     16.94 o 
 -14   4   9       17.42       22.28     11.91 o 
 -13   4   9       59.82       52.19     20.10 o 
 -12   4   9        1.03        3.12      3.36 o 
 -11   4   9        2.51        4.02      2.69 o 
 -10   4   9     1663.23     1410.93    130.68 o 
  -9   4   9      350.24      380.38     10.45 o 
  -8   4   9      417.27      460.89     18.34 o 
  -7   4   9      120.21      125.97      8.63 o 
  -6   4   9        3.32        6.98      2.52 o 
  -5   4   9        2.83        3.14      4.69 o 
  -4   4   9      102.29      109.67     10.57 o 
  -3   4   9      529.53      600.89     17.58 o 
  -2   4   9      385.04      355.67     10.72 o 
  -1   4   9       75.19       76.59      7.28 o 
   0   4   9       43.51       48.39      4.49 o 
   1   4   9       50.47       49.48      4.64 o 
   2   4   9       32.77       33.10      4.88 o 
   3   4   9        0.67        2.00      1.65 o 
   4   4   9        1.09       10.45      3.54 o 
   5   4   9       11.35       13.50      4.38 o 
   6   4   9       49.44       49.35      6.99 o 
   7   4   9       18.70       18.20      7.23 o 
   8   4   9       87.93       68.57     21.17 o 
   9   4   9        0.83        0.57      4.08 o 
  10   4   9       71.91       65.90     18.42 o 
 -16   5   9       45.99       33.83     22.26 o 
 -15   5   9       23.55       14.13      9.57 o 
 -14   5   9       15.95        9.49      9.01 o 
 -13   5   9       44.44       26.12     18.01 o 
 -12   5   9       40.60       39.36     22.03 o 
 -11   5   9       64.27       64.29      8.79 o 
 -10   5   9       38.19       34.81     15.10 o 
  -9   5   9      400.83      385.66     14.50 o 
  -8   5   9      787.22      765.61     19.27 o 
  -7   5   9      702.56      733.22     18.36 o 
  -6   5   9       23.08       29.43      8.61 o 
  -5   5   9       52.67       61.12     13.67 o 
  -4   5   9       25.26       24.49      6.19 o 
  -3   5   9        6.12       12.68      4.29 o 
  -2   5   9        0.00        2.73      3.49 o 
  -1   5   9      140.06      127.68      5.25 o 
   0   5   9     1653.99     1669.25     27.69 o 
   1   5   9        3.90        6.32      3.08 o 
   2   5   9      107.35      117.66      6.51 o 
   3   5   9        6.02        5.71      1.94 o 
   4   5   9     1383.86     1413.13     31.72 o 
   5   5   9      322.79      285.49     14.87 o 
   6   5   9       31.23       19.98      6.32 o 
   7   5   9      693.32      677.31     33.69 o 
   8   5   9       27.48       19.25      9.77 o 
   9   5   9       20.61       14.74      6.45 o 
 -15   6   9       80.55       54.04     42.91 o 
 -14   6   9       58.09       45.54     43.55 o 
 -13   6   9      186.86      196.74     18.57 o 
 -12   6   9      249.60      222.53     17.38 o 
 -11   6   9       84.32       80.58     15.37 o 
 -10   6   9      178.97      179.22     12.76 o 
  -9   6   9        9.56        9.25      3.38 o 
  -8   6   9       19.62       16.62      7.36 o 
  -7   6   9       64.77       69.07     19.50 o 
  -6   6   9      195.03      191.56     11.72 o 
  -5   6   9      993.42     1022.32     25.46 o 
  -4   6   9        3.26        7.51      3.32 o 
  -3   6   9       11.66       17.45      5.74 o 
  -2   6   9        0.26        2.79      2.98 o 
  -1   6   9     1241.32     1274.63     29.05 o 
   0   6   9      222.35      227.53     11.15 o 
   1   6   9      263.30      269.06     11.91 o 
   2   6   9      109.04      100.04      6.91 o 
   3   6   9      136.47      141.58      8.49 o 
   4   6   9      200.10      199.65      9.92 o 
   5   6   9        3.18        4.36      3.17 o 
   6   6   9      123.27      123.63      9.48 o 
   7   6   9      248.64      244.72     12.77 o 
   8   6   9       27.63       14.47      6.81 o 
 -13   7   9        1.18        1.47      7.88 o 
 -12   7   9        7.53        7.32      7.12 o 
 -11   7   9       49.59       51.86     17.91 o 
 -10   7   9        7.18       10.67      4.87 o 
  -9   7   9       28.01       23.34     10.38 o 
  -8   7   9       12.64       13.76      4.42 o 
  -7   7   9       27.16       35.08     10.62 o 
  -6   7   9      141.61      145.97     11.50 o 
  -5   7   9       17.97       32.00      8.17 o 
  -4   7   9      158.20      143.83     19.99 o 
  -3   7   9        1.48        4.71      3.83 o 
  -2   7   9      669.19      679.95     23.96 o 
  -1   7   9       23.07       30.51      9.67 o 
   0   7   9      385.99      374.73     16.99 o 
   1   7   9       22.41       22.26     10.92 o 
   2   7   9      132.86      118.13      9.73 o 
   3   7   9       10.16       12.59      4.61 o 
   4   7   9       62.76       47.71     17.05 o 
   5   7   9       11.46        5.92      5.31 o 
   6   7   9        6.84        4.75      4.33 o 
 -11   8   9        3.30        1.78      4.65 o 
 -10   8   9        1.23        4.50      2.83 o 
  -9   8   9       50.22       36.77     14.90 o 
  -8   8   9       92.31       74.46     27.87 o 
  -7   8   9       99.87       96.27     32.20 o 
  -6   8   9      230.70      234.53     22.36 o 
  -5   8   9      332.27      321.98     19.01 o 
  -4   8   9       64.92       79.52     20.99 o 
  -3   8   9       42.93       41.15     14.03 o 
  -2   8   9       40.02       40.95     13.67 o 
  -1   8   9      141.82      128.24     14.84 o 
   0   8   9      194.18      190.20     14.25 o 
   1   8   9      215.27      240.07     13.19 o 
   2   8   9       87.31       82.94     12.67 o 
   3   8   9       13.93       11.79      6.12 o 
   4   8   9       54.94       43.33     23.38 o 
   5   8   9       76.39       81.44     16.31 o 
  -8   9   9       31.84       28.92     17.89 o 
  -7   9   9       15.01       17.99      7.61 o 
  -6   9   9       71.21       62.44     22.53 o 
  -5   9   9        3.23        4.73      3.32 o 
  -4   9   9       66.92       56.68     21.18 o 
  -3   9   9      172.16      143.99     11.51 o 
  -2   9   9       34.11       24.79      9.06 o 
  -1   9   9      182.21      187.63     14.01 o 
   0   9   9       20.23       16.32      9.07 o 
   1   9   9        0.01        1.91      3.64 o 
   2   9   9        2.78        5.18      3.68 o 
 -18   0  10      231.39      253.59     30.53 o 
 -16   0  10      167.76      184.36     29.30 o 
 -14   0  10      127.69      145.79     20.44 o 
 -12   0  10      293.86      305.14     24.86 o 
 -10   0  10     3596.58     3042.84    478.02 o 
  -8   0  10     3141.09     3119.98     49.67 o 
  -6   0  10      153.68      186.13     13.19 o 
  -4   0  10        2.88       26.04     12.11 o 
  -2   0  10     1438.55     1472.06     34.17 o 
   0   0  10       13.14       13.02      4.95 o 
   2   0  10      515.43      543.05     27.50 o 
   4   0  10       29.55       48.03     12.33 o 
   6   0  10       75.23       99.57     33.49 o 
   8   0  10       47.20       36.15     22.37 o 
  10   0  10      167.73      154.87     21.45 o 
 -18   1  10        0.24        6.63      7.02 o 
 -17   1  10       10.77       11.00     11.40 o 
 -16   1  10       57.12       38.88     34.11 o 
 -15   1  10        0.11        4.19      4.64 o 
 -14   1  10      100.75       94.20     12.19 o 
 -13   1  10      130.54      161.58     14.85 o 
 -12   1  10        2.85        2.72      4.21 o 
 -11   1  10       41.99       41.95      2.79 o 
 -10   1  10     2695.15     2731.62     58.06 o 
  -9   1  10       64.51       63.04      4.41 o 
  -8   1  10     1393.22     1278.72     94.86 o 
  -7   1  10      261.29      277.62     10.51 o 
  -6   1  10      609.46      608.02     12.75 o 
  -5   1  10       70.72       76.91      4.38 o 
  -4   1  10     2646.15     2623.64     46.08 o 
  -3   1  10       53.48       54.61      3.60 o 
  -2   1  10      123.42      129.98      5.39 o 
  -1   1  10        3.19        3.37      1.79 o 
   0   1  10      578.57      627.88     15.96 o 
   1   1  10     1005.77      910.69     55.99 o 
   2   1  10     4925.14     5317.61    112.14 o 
   3   1  10      126.85      120.34     10.02 o 
   4   1  10      173.96      174.94     12.29 o 
   5   1  10      539.80      586.43     18.62 o 
   6   1  10       21.25       22.35      8.32 o 
   7   1  10      115.39      111.62     20.78 o 
   8   1  10       90.42      104.69     28.71 o 
   9   1  10      118.45      128.95     13.51 o 
  10   1  10        0.45        3.44      3.43 o 
 -18   2  10      201.73      216.70     21.54 o 
 -17   2  10       91.34      114.65     14.04 o 
 -16   2  10       77.77       84.63     15.19 o 
 -15   2  10      104.50       93.04     15.28 o 
 -14   2  10       81.18       82.50     11.09 o 
 -13   2  10        0.05        0.75      3.75 o 
 -12   2  10      201.83      182.46     11.23 o 
 -11   2  10     1270.52     1221.21     20.97 o 
 -10   2  10       83.54       83.04      4.35 o 
  -9   2  10      223.15      203.27      6.13 o 
  -8   2  10     1748.64     1613.56     30.36 o 
  -7   2  10        0.31        1.38      1.19 o 
  -6   2  10      598.81      622.17     13.66 o 
  -5   2  10     1604.81     1649.56     68.92 o 
  -4   2  10      446.51      461.70     13.64 o 
  -3   2  10      450.64      440.32     12.56 o 
  -2   2  10      123.89      104.73      4.46 o 
  -1   2  10      100.97      110.36      4.19 o 
   0   2  10       10.69       10.42      3.65 o 
   1   2  10      620.45      654.07     16.69 o 
   2   2  10        2.69       16.81      5.97 o 
   3   2  10       80.42       81.75      8.07 o 
   4   2  10     1184.24      942.05    149.49 o 
   5   2  10        0.04        2.11      3.78 o 
   6   2  10        8.50       16.44      4.82 o 
   7   2  10       29.47       22.37      7.84 o 
   8   2  10      332.68      319.09     18.55 o 
   9   2  10       65.70       55.02     21.44 o 
  10   2  10        5.44        3.98      3.61 o 
 -17   3  10        0.53        4.70      7.23 o 
 -16   3  10      142.13      170.19     13.59 o 
 -15   3  10        3.85        4.70      3.01 o 
 -14   3  10       68.01       67.24     26.70 o 
 -13   3  10       28.58       21.18     12.49 o 
 -12   3  10        0.82        0.44      3.47 o 
 -11   3  10        0.02        2.44      2.13 o 
 -10   3  10     1403.38     1371.22     19.26 o 
  -9   3  10      390.67      363.90     13.79 o 
  -8   3  10      245.80      238.52      7.13 o 
  -7   3  10      596.66      518.53     13.62 o 
  -6   3  10        8.56       10.70      3.52 o 
  -5   3  10       12.53       20.24      8.20 o 
  -4   3  10      865.46      816.23     33.70 o 
  -3   3  10       10.21        9.47      2.30 o 
  -2   3  10      704.51      728.12     16.80 o 
  -1   3  10        2.17        5.31      3.03 o 
   0   3  10      256.74      234.47      7.16 o 
   1   3  10      417.08      432.45      9.53 o 
   2   3  10     2420.74     2651.42     42.86 o 
   3   3  10      561.61      557.40     17.12 o 
   4   3  10      292.28      289.96     10.38 o 
   5   3  10       74.34       57.15     17.04 o 
   6   3  10       43.02       42.19     14.27 o 
   7   3  10       27.38       33.01     12.06 o 
   8   3  10        5.19        2.21      3.74 o 
   9   3  10      117.27      148.60     14.30 o 
  10   3  10        0.02        5.38      3.78 o 
 -17   4  10       41.37       31.18     51.44 o 
 -16   4  10        8.47        5.22      9.07 o 
 -15   4  10        1.94        4.22      8.24 o 
 -14   4  10       33.30       33.16     18.90 o 
 -13   4  10      110.97      120.75     16.70 o 
 -12   4  10      190.63      163.38     10.99 o 
 -11   4  10      995.21     1052.67     26.08 o 
 -10   4  10        3.94        6.10      3.51 o 
  -9   4  10       11.12        6.87      3.78 o 
  -8   4  10        9.34        7.18      3.78 o 
  -7   4  10     1054.41     1034.31     24.23 o 
  -6   4  10        4.10        9.08      4.17 o 
  -5   4  10     1581.90     1741.37     49.32 o 
  -4   4  10        9.46       20.24      7.36 o 
  -3   4  10      303.17      323.56     13.30 o 
  -2   4  10      390.58      366.28     10.22 o 
  -1   4  10       91.12       88.53      4.64 o 
   0   4  10       60.82       59.48      5.80 o 
   1   4  10      483.42      511.53     10.38 o 
   2   4  10      346.88      354.37      9.75 o 
   3   4  10      134.53      130.08      6.42 o 
   4   4  10      510.82      533.42     16.69 o 
   5   4  10      128.33      143.05     15.08 o 
   6   4  10       55.23       60.66     18.00 o 
   7   4  10       10.82       14.08      8.36 o 
   8   4  10       28.58       24.05     11.54 o 
   9   4  10      112.98      119.42     10.76 o 
 -16   5  10       81.80      121.55     17.47 o 
 -15   5  10       48.21       34.66     31.09 o 
 -14   5  10       86.78       78.41     52.75 o 
 -13   5  10       49.04       42.45     23.77 o 
 -12   5  10       45.10       38.26     18.63 o 
 -11   5  10       13.86       16.85      7.49 o 
 -10   5  10      146.04      140.20      9.78 o 
  -9   5  10       20.64       30.97      9.33 o 
  -8   5  10       13.87       13.87      5.98 o 
  -7   5  10      301.74      309.23     12.95 o 
  -6   5  10     1619.14     1631.15     31.62 o 
  -5   5  10        6.07       11.50      3.92 o 
  -4   5  10       77.48       80.31      9.01 o 
  -3   5  10        0.15        1.86      2.76 o 
  -2   5  10       95.52       90.55      7.77 o 
  -1   5  10      104.69      117.43      9.82 o 
   0   5  10      257.05      238.82      7.64 o 
   1   5  10      155.99      148.01      7.30 o 
   2   5  10      307.26      312.71     10.43 o 
   3   5  10      330.36      350.29     11.93 o 
   4   5  10       26.10       22.39      7.89 o 
   5   5  10       65.08       47.12     16.08 o 
   6   5  10      199.37      193.73     16.03 o 
   7   5  10        9.09       12.14      6.69 o 
   8   5  10        0.17        2.71      4.79 o 
 -15   6  10        7.61        8.76     10.33 o 
 -14   6  10        1.48        3.15      7.66 o 
 -13   6  10       56.45       52.99     29.23 o 
 -12   6  10      192.19      197.23     21.48 o 
 -11   6  10      764.43      822.55     32.76 o 
 -10   6  10        7.54       10.70      4.28 o 
  -9   6  10        1.87        2.92      3.55 o 
  -8   6  10       17.67       17.11      5.59 o 
  -7   6  10      255.39      251.28     15.26 o 
  -6   6  10       84.53       87.27     21.38 o 
  -5   6  10      151.78      157.92     10.02 o 
  -4   6  10      280.49      275.81     12.19 o 
  -3   6  10       14.20       12.42      3.93 o 
  -2   6  10        7.17        7.69      3.30 o 
  -1   6  10      385.95      382.67     15.77 o 
   0   6  10       28.68       28.95      8.85 o 
   1   6  10      160.62      169.21     10.52 o 
   2   6  10      291.71      289.69     12.22 o 
   3   6  10       36.14       33.78      9.72 o 
   4   6  10      231.56      205.86     16.16 o 
   5   6  10        9.98       14.94     10.95 o 
   6   6  10       19.00       27.79     13.22 o 
   7   6  10        1.60        7.41      6.18 o 
 -13   7  10        2.58        8.06      5.49 o 
 -12   7  10       89.42       71.74     12.46 o 
 -11   7  10      364.55      378.97     20.77 o 
 -10   7  10        6.09       10.00      5.88 o 
  -9   7  10      374.23      380.98     22.35 o 
  -8   7  10        4.51        8.59      5.00 o 
  -7   7  10      113.33      114.12     31.69 o 
  -6   7  10       39.82       36.46     10.80 o 
  -5   7  10      360.24      371.60     18.80 o 
  -4   7  10      102.31      106.49     24.55 o 
  -3   7  10      319.15      286.22     15.22 o 
  -2   7  10       78.18       80.05     24.44 o 
  -1   7  10       31.81       31.69     12.09 o 
   0   7  10       94.25       94.58     16.46 o 
   1   7  10        0.26        4.15      4.94 o 
   2   7  10       20.41       15.76      6.53 o 
   3   7  10      175.39      174.49     12.34 o 
   4   7  10      104.46       99.13     10.94 o 
   5   7  10      116.36      128.52     16.79 o 
 -11   8  10      116.63      105.57     20.14 o 
 -10   8  10        8.36        5.44      2.99 o 
  -9   8  10       36.70       32.49     15.14 o 
  -8   8  10       30.86       25.15     11.40 o 
  -7   8  10        7.42        6.67      3.66 o 
  -6   8  10        0.26        3.72      3.54 o 
  -5   8  10       37.51       40.25     12.40 o 
  -4   8  10      146.49      140.48     16.70 o 
  -3   8  10       11.27        8.53      5.09 o 
  -2   8  10        2.07        3.58      3.90 o 
  -1   8  10      609.17      597.68     18.78 o 
   0   8  10       34.70       26.77     13.08 o 
   1   8  10        1.97        3.82      3.45 o 
   2   8  10        8.17        9.17      7.00 o 
   3   8  10      102.01       83.30     18.89 o 
  -8   9  10       12.05        6.20     18.02 o 
  -7   9  10        0.49        2.86      3.65 o 
  -6   9  10       99.59       78.12     26.44 o 
  -5   9  10      107.99       88.55     37.13 o 
  -4   9  10      221.95      214.50     14.89 o 
  -3   9  10       65.29       52.34     17.88 o 
  -2   9  10       22.38       18.45     10.30 o 
  -1   9  10       38.55       26.05     12.12 o 
   0   9  10       70.46       67.33     11.97 o 
 -17   0  11       36.47       27.61     47.52 o 
 -15   0  11      198.59      220.45     34.16 o 
 -13   0  11     1295.58     1293.02     64.63 o 
 -11   0  11      507.70      526.37     14.25 o 
  -9   0  11       92.35       68.66      4.94 o 
  -7   0  11       40.22       32.11     17.05 o 
  -5   0  11      501.53      424.17     20.56 o 
  -3   0  11       37.72       35.17      5.28 o 
  -1   0  11      458.51      481.91     21.77 o 
   1   0  11       12.36       35.29     13.03 o 
   3   0  11     1589.39     1607.89     37.20 o 
   5   0  11       72.58       60.26     19.08 o 
   7   0  11        0.48        0.84      5.96 o 
   9   0  11      160.52      146.63     24.41 o 
 -18   1  11        2.29        5.78      7.96 o 
 -17   1  11      173.30      170.72     18.00 o 
 -16   1  11       10.67        8.34     10.63 o 
 -15   1  11       13.32       17.32     14.14 o 
 -14   1  11        1.23        5.27      5.48 o 
 -13   1  11        5.24        7.59      5.98 o 
 -12   1  11       25.31       30.88     13.46 o 
 -11   1  11      857.84      879.86     19.21 o 
 -10   1  11      341.55      361.66     10.50 o 
  -9   1  11       79.20       71.06      4.10 o 
  -8   1  11      842.42      844.75     20.60 o 
  -7   1  11       90.88       96.99      6.11 o 
  -6   1  11      650.80      624.42     32.40 o 
  -5   1  11        3.96        3.43      1.40 o 
  -4   1  11      381.19      366.05     12.49 o 
  -3   1  11        0.60        2.11      1.01 o 
  -2   1  11      158.12      143.56      5.03 o 
  -1   1  11        5.33       10.92      3.64 o 
   0   1  11      771.15      770.95     23.26 o 
   1   1  11     3731.24     3739.64    158.06 o 
   2   1  11       17.47       27.84      8.44 o 
   3   1  11        2.92       14.67      4.79 o 
   4   1  11        1.24        5.44      2.87 o 
   5   1  11        8.38        7.54      4.44 o 
   6   1  11      181.27      176.91     14.86 o 
   7   1  11       20.18       27.91      8.86 o 
   8   1  11       24.85       26.34     10.21 o 
   9   1  11        8.29        9.22      4.69 o 
 -17   2  11       33.94       22.46     17.81 o 
 -16   2  11        8.30        9.74      6.19 o 
 -15   2  11       24.46       21.29     11.17 o 
 -14   2  11       89.78       77.35     13.32 o 
 -13   2  11      330.88      350.34     18.28 o 
 -12   2  11       91.48       81.00     17.99 o 
 -11   2  11      269.20      260.80      7.55 o 
 -10   2  11      115.09      115.17      5.57 o 
  -9   2  11     2135.05     2036.60     93.61 o 
  -8   2  11     4411.96     4320.96     95.01 o 
  -7   2  11      178.34      170.92      7.70 o 
  -6   2  11      258.15      266.60     11.14 o 
  -5   2  11       66.33       69.09      6.73 o 
  -4   2  11      124.62      130.24      4.50 o 
  -3   2  11      157.03      165.37      5.80 o 
  -2   2  11       25.76       20.55      1.88 o 
  -1   2  11       23.68       25.10      4.18 o 
   0   2  11     1105.92     1136.10     26.14 o 
   1   2  11      935.47      938.95     32.13 o 
   2   2  11      781.33      842.00     31.17 o 
   3   2  11        9.93       15.26      5.26 o 
   4   2  11      225.49      209.99     12.54 o 
   5   2  11       47.65       42.17     11.79 o 
   6   2  11        6.12        6.04      4.03 o 
   7   2  11        6.36        7.38      3.51 o 
   8   2  11       26.04       12.95      7.60 o 
   9   2  11       57.43       47.09     21.96 o 
 -17   3  11      143.45      129.82     17.82 o 
 -16   3  11       28.73       37.79     28.54 o 
 -15   3  11      253.07      275.79     28.41 o 
 -14   3  11      172.12      187.36     14.26 o 
 -13   3  11        5.27        6.57      4.28 o 
 -12   3  11       55.40       55.01      7.80 o 
 -11   3  11        1.19        2.54      2.55 o 
 -10   3  11      874.23      887.50     21.60 o 
  -9   3  11      399.21      432.01     11.32 o 
  -8   3  11        9.20       19.43      5.00 o 
  -7   3  11      210.15      191.49      5.29 o 
  -6   3  11      235.97      216.57     10.77 o 
  -5   3  11        1.68        1.22      1.08 o 
  -4   3  11      659.41      637.01     19.70 o 
  -3   3  11       77.21       68.70      2.77 o 
  -2   3  11      243.90      243.06      7.55 o 
  -1   3  11      246.39      242.99      7.21 o 
   0   3  11      575.82      558.64     11.79 o 
   1   3  11     2298.69     2366.33     46.61 o 
   2   3  11      189.78      182.50      9.60 o 
   3   3  11      159.43      158.88     11.11 o 
   4   3  11      821.12      880.25     27.09 o 
   5   3  11       50.74       57.50     18.52 o 
   6   3  11        2.25        3.78      4.34 o 
   7   3  11        0.67        3.41      3.46 o 
   8   3  11        0.25        1.98      3.07 o 
   9   3  11       23.40       12.41      8.54 o 
 -16   4  11        4.38        7.01      6.34 o 
 -15   4  11        1.57        3.71      9.95 o 
 -14   4  11      122.10      131.24     23.16 o 
 -13   4  11        9.38       12.33      8.68 o 
 -12   4  11       18.22       20.99     11.64 o 
 -11   4  11      299.08      286.89     12.60 o 
 -10   4  11       49.32       41.88     14.09 o 
  -9   4  11      410.71      444.23     15.09 o 
  -8   4  11     2014.24     2070.33     41.14 o 
  -7   4  11     1411.24     1481.59     59.39 o 
  -6   4  11      101.99       98.13     13.81 o 
  -5   4  11      234.03      231.52     12.33 o 
  -4   4  11        9.61       14.46      5.76 o 
  -3   4  11      344.88      369.70     12.61 o 
  -2   4  11       52.44       55.91      3.41 o 
  -1   4  11     1374.80     1344.47     17.88 o 
   0   4  11        2.51        3.41      1.62 o 
   1   4  11      186.95      208.22      6.64 o 
   2   4  11       51.23       54.68      6.42 o 
   3   4  11        5.60        4.89      2.81 o 
   4   4  11      221.53      209.94     17.63 o 
   5   4  11        0.86        1.31      3.70 o 
   6   4  11       18.68       22.04      8.59 o 
   7   4  11       27.61       26.62     12.58 o 
   8   4  11        0.04        3.44      3.85 o 
 -15   5  11       16.13       19.56     17.71 o 
 -14   5  11        0.10        3.72      6.13 o 
 -13   5  11       23.23       29.35     19.53 o 
 -12   5  11      128.81      128.71     14.94 o 
 -11   5  11       34.07       39.92      7.00 o 
 -10   5  11       35.24       42.82     16.21 o 
  -9   5  11       37.47       39.95     13.14 o 
  -8   5  11      173.15      190.85     11.69 o 
  -7   5  11     2649.14     2711.39     60.20 o 
  -6   5  11      736.62      725.68     23.79 o 
  -5   5  11      501.52      486.54     17.62 o 
  -4   5  11      313.78      344.73     14.83 o 
  -3   5  11       68.09       76.97     16.38 o 
  -2   5  11       13.76       10.81      3.63 o 
  -1   5  11      230.85      247.60     10.38 o 
   0   5  11     1014.50     1055.48     33.87 o 
   1   5  11      465.27      472.32     16.33 o 
   2   5  11      118.03      119.18      9.42 o 
   3   5  11      553.73      517.07     29.49 o 
   4   5  11       75.24       81.60     21.79 o 
   5   5  11      209.73      195.01     15.73 o 
   6   5  11        0.00        1.56      4.86 o 
   7   5  11       11.39        7.15      5.36 o 
 -14   6  11        0.35        6.00     11.35 o 
 -13   6  11       76.69       71.91     43.58 o 
 -12   6  11       52.89       40.82     20.58 o 
 -11   6  11      312.18      369.64     25.03 o 
 -10   6  11       40.10       32.15     14.18 o 
  -9   6  11        0.04        3.77      4.10 o 
  -8   6  11      362.14      370.56     19.58 o 
  -7   6  11      216.01      235.28     17.64 o 
  -6   6  11       49.68       44.35     14.23 o 
  -5   6  11       62.33       72.74     19.41 o 
  -4   6  11        3.80        5.66      4.87 o 
  -3   6  11       23.42       21.11      6.53 o 
  -2   6  11        0.63        4.17      4.39 o 
  -1   6  11     1003.27     1018.55     33.45 o 
   0   6  11        8.99       12.46      5.95 o 
   1   6  11        0.03        2.54      2.02 o 
   2   6  11       34.87       32.94     10.82 o 
   3   6  11       52.09       48.70     21.58 o 
   4   6  11      116.86       92.51     32.19 o 
   5   6  11        0.40        3.28      4.36 o 
   6   6  11        5.98        2.44      4.62 o 
 -13   7  11       19.97       13.64     18.79 o 
 -12   7  11      366.35      393.22     34.09 o 
 -11   7  11        1.25        5.08      5.99 o 
 -10   7  11        7.72       12.83      7.70 o 
  -9   7  11       19.24       17.43      5.82 o 
  -8   7  11      168.06      170.87     14.83 o 
  -7   7  11      571.61      598.47     29.67 o 
  -6   7  11       98.76      105.81     27.95 o 
  -5   7  11      148.55      138.35     11.68 o 
  -4   7  11      496.89      542.13     23.97 o 
  -3   7  11       17.98       21.67      8.96 o 
  -2   7  11       63.54       54.28     18.21 o 
  -1   7  11       27.22       30.48     11.56 o 
   0   7  11      420.69      416.83     22.83 o 
   1   7  11       15.18       19.09     10.25 o 
   2   7  11       93.16       87.14     12.98 o 
   3   7  11      205.39      195.07     14.99 o 
   4   7  11       34.06       21.85     15.14 o 
 -10   8  11      216.18      220.10     14.11 o 
  -9   8  11       83.69       65.20     12.79 o 
  -8   8  11        0.47        2.15      3.93 o 
  -7   8  11      430.02      454.33     16.26 o 
  -6   8  11      430.01      427.38     20.42 o 
  -5   8  11       57.44       44.80     16.07 o 
  -4   8  11        6.77        7.16      5.71 o 
  -3   8  11       52.08       46.53     21.73 o 
  -2   8  11        0.01        1.94      4.23 o 
  -1   8  11      663.04      650.02     19.65 o 
   0   8  11       33.88       29.43     14.80 o 
   1   8  11        5.62        6.83      4.46 o 
   2   8  11        3.45        5.39      3.18 o 
  -5   9  11       18.06       18.65      8.33 o 
  -4   9  11       65.79       43.89     23.09 o 
  -3   9  11        7.59        8.60      9.10 o 
 -18   0  12       11.96       10.70     20.35 o 
 -16   0  12      140.68      134.82     23.19 o 
 -14   0  12      124.57      123.74     18.02 o 
 -12   0  12      110.61      111.01     16.17 o 
 -10   0  12     9046.62     8572.14     91.29 o 
  -8   0  12      389.53      375.18     18.27 o 
  -6   0  12        0.44       10.76      6.40 o 
  -4   0  12      667.83      553.23     66.05 o 
  -2   0  12        2.86        4.43      3.73 o 
   0   0  12      637.56      689.06     30.46 o 
   2   0  12     8209.34     8566.34    147.57 o 
   4   0  12        5.63       11.33      6.50 o 
   6   0  12       67.23       76.25     30.86 o 
   8   0  12      157.62      206.10     27.83 o 
 -18   1  12      155.70      170.23     18.04 o 
 -17   1  12       30.08       20.46     21.33 o 
 -16   1  12       38.20       38.66     31.54 o 
 -15   1  12       61.91       69.23     14.31 o 
 -14   1  12       43.27       37.39     16.44 o 
 -13   1  12        0.42        1.41      4.87 o 
 -12   1  12       28.92       30.72     12.06 o 
 -11   1  12       42.01       40.92      4.02 o 
 -10   1  12     3303.66     3330.22     41.61 o 
  -9   1  12       99.73      106.81      6.83 o 
  -8   1  12      443.38      412.89     14.07 o 
  -7   1  12        1.76        2.56      2.87 o 
  -6   1  12      290.71      285.14     12.74 o 
  -5   1  12      219.74      192.85      8.32 o 
  -4   1  12      170.07      185.60      5.15 o 
  -3   1  12      331.40      332.10      8.61 o 
  -2   1  12      281.59      272.38     12.65 o 
  -1   1  12      154.21      146.52      9.84 o 
   0   1  12      681.63      656.82     26.55 o 
   1   1  12      418.77      420.21     13.32 o 
   2   1  12      132.46      173.04     27.88 o 
   3   1  12       35.88       42.14     11.10 o 
   4   1  12       32.83       39.13     12.82 o 
   5   1  12       37.41       41.20      9.81 o 
   6   1  12       27.16       43.42     14.74 o 
   7   1  12       63.10       54.08     21.41 o 
   8   1  12      129.40      165.54     14.72 o 
 -17   2  12       18.22       21.45     20.87 o 
 -16   2  12       10.20       10.39      5.29 o 
 -15   2  12        5.80       -0.89      5.61 o 
 -14   2  12      103.06       83.48     12.38 o 
 -13   2  12       64.23       61.04     22.06 o 
 -12   2  12      201.21      200.03     13.28 o 
 -11   2  12        0.35        1.89      2.35 o 
 -10   2  12     2313.48     2336.92     55.90 o 
  -9   2  12      963.77      923.09     20.46 o 
  -8   2  12      323.30      335.08     12.62 o 
  -7   2  12        2.10        3.59      2.49 o 
  -6   2  12       12.60       13.23      4.62 o 
  -5   2  12      514.99      508.05     13.52 o 
  -4   2  12        3.87        2.83      1.06 o 
  -3   2  12        8.05       13.01      3.69 o 
  -2   2  12       24.27       26.24      1.66 o 
  -1   2  12       12.34       15.78      5.10 o 
   0   2  12      239.67      209.98     10.65 o 
   1   2  12      135.00      113.48     10.81 o 
   2   2  12     1740.69     1804.48     56.76 o 
   3   2  12      236.64      247.30     14.66 o 
   4   2  12        0.11        2.91      4.85 o 
   5   2  12      343.13      377.95     18.81 o 
   6   2  12       84.51       80.21     24.39 o 
   7   2  12        0.75        1.79      3.36 o 
   8   2  12       98.66      105.44     17.36 o 
 -17   3  12       12.68       13.90     18.04 o 
 -16   3  12       16.49       18.79     11.73 o 
 -15   3  12        2.26        3.04      7.06 o 
 -14   3  12      160.67      170.04     18.70 o 
 -13   3  12      238.75      237.45     20.96 o 
 -12   3  12      787.20      796.46     43.20 o 
 -11   3  12      109.13      103.07      5.60 o 
 -10   3  12      168.63      169.43      8.04 o 
  -9   3  12       89.02       81.93      9.07 o 
  -8   3  12     2066.51     2101.68     49.45 o 
  -7   3  12      483.68      451.15     19.28 o 
  -6   3  12        0.32        3.82      2.15 o 
  -5   3  12      180.60      183.56      6.29 o 
  -4   3  12       14.30       18.78      4.46 o 
  -3   3  12       52.47       39.50      4.31 o 
  -2   3  12       69.07       70.08      4.38 o 
  -1   3  12     2624.53     2719.49     57.05 o 
   0   3  12      820.59      831.51     29.57 o 
   1   3  12      593.14      587.47     22.30 o 
   2   3  12       23.66       24.27      8.36 o 
   3   3  12      918.69      978.20     36.04 o 
   4   3  12      155.66      145.81     11.04 o 
   5   3  12       25.82       23.18      7.56 o 
   6   3  12        6.52        9.63      4.51 o 
   7   3  12       15.29       18.78     10.27 o 
   8   3  12      173.70      187.00     14.11 o 
 -16   4  12      110.73      132.40     25.71 o 
 -15   4  12        0.70        1.11      7.00 o 
 -14   4  12        4.37        8.55      8.14 o 
 -13   4  12       44.03       45.15     20.92 o 
 -12   4  12        9.78        8.09      5.80 o 
 -11   4  12     1082.78     1139.06     24.14 o 
 -10   4  12      765.32      842.60     26.17 o 
  -9   4  12       27.32       21.36      8.47 o 
  -8   4  12      137.95      133.34     10.37 o 
  -7   4  12       12.06       13.83      5.21 o 
  -6   4  12      194.59      181.30     12.46 o 
  -5   4  12      556.89      476.64     96.56 o 
  -4   4  12       59.91       58.83      6.23 o 
  -3   4  12       34.42       29.76      6.00 o 
  -2   4  12       89.30       67.39      6.41 o 
  -1   4  12      393.91      439.44     11.17 o 
   0   4  12       44.11       43.93      6.64 o 
   1   4  12        0.01        3.21      2.32 o 
   2   4  12       38.20       34.12     10.99 o 
   3   4  12        8.59        9.46      6.39 o 
   4   4  12      153.51      154.92     13.68 o 
   5   4  12       36.85       41.77     17.92 o 
   6   4  12        1.06        1.20      4.16 o 
   7   4  12       33.54       21.54     11.17 o 
 -15   5  12        6.43        5.92      6.49 o 
 -14   5  12      103.88      111.97     51.26 o 
 -13   5  12        8.79        7.23      9.15 o 
 -12   5  12      348.97      345.56     30.42 o 
 -11   5  12       54.56       36.82     16.42 o 
 -10   5  12        2.36        4.63      3.59 o 
  -9   5  12       57.18       59.37     18.27 o 
  -8   5  12       14.01       20.34      7.52 o 
  -7   5  12      484.70      485.80     21.26 o 
  -6   5  12       22.08       19.59      5.84 o 
  -5   5  12      107.06       98.88      7.65 o 
  -4   5  12      130.02      130.93      8.44 o 
  -3   5  12      279.11      295.90     11.94 o 
  -2   5  12      923.43      931.44     27.28 o 
  -1   5  12      864.04      935.35     33.99 o 
   0   5  12       98.08       91.60     10.46 o 
   1   5  12        3.06        9.33      4.95 o 
   2   5  12       82.52       80.70     26.09 o 
   3   5  12      197.27      222.17     22.57 o 
   4   5  12       36.32       32.81     18.72 o 
   5   5  12        7.59       11.61      6.04 o 
   6   5  12      516.52      568.74     28.67 o 
 -14   6  12       95.06      106.78     21.35 o 
 -13   6  12       18.28       10.55      9.09 o 
 -12   6  12        0.32        7.32      7.47 o 
 -11   6  12        5.70        6.74      8.13 o 
 -10   6  12      151.70      148.97     11.74 o 
  -9   6  12       90.70       93.96     16.81 o 
  -8   6  12      232.98      230.12     17.59 o 
  -7   6  12      302.76      292.54     15.95 o 
  -6   6  12       40.18       50.56     14.28 o 
  -5   6  12        2.01        8.23      4.72 o 
  -4   6  12       50.94       61.15     17.67 o 
  -3   6  12      128.36      107.37      8.71 o 
  -2   6  12     1007.15     1047.27     32.79 o 
  -1   6  12       55.00       56.74      8.33 o 
   0   6  12      158.11      156.35     19.14 o 
   1   6  12      186.26      165.88     13.47 o 
   2   6  12      198.35      210.54     22.99 o 
   3   6  12        2.39        7.71      6.25 o 
   4   6  12      205.88      202.25     17.69 o 
   5   6  12      303.48      335.83     23.39 o 
 -12   7  12      199.80      203.36     21.69 o 
 -11   7  12       33.95       27.80     21.74 o 
 -10   7  12       52.40       33.36     22.29 o 
  -9   7  12       18.72       14.29      7.87 o 
  -8   7  12       29.59       19.32      8.28 o 
  -7   7  12       74.76       68.32     24.58 o 
  -6   7  12       20.60       19.80      6.23 o 
  -5   7  12       14.71       16.62      6.63 o 
  -4   7  12        0.58        2.51      4.54 o 
  -3   7  12      245.61      247.70     15.55 o 
  -2   7  12      132.94      136.02     16.57 o 
  -1   7  12      174.28      170.98     12.59 o 
   0   7  12        1.54        5.45      5.89 o 
   1   7  12        0.78        2.93      6.96 o 
   2   7  12       22.83       17.43      9.95 o 
   3   7  12       28.44       20.94     13.18 o 
  -9   8  12       10.40        9.01      3.96 o 
  -8   8  12       32.98       31.27     14.73 o 
  -7   8  12      104.51       80.82     34.47 o 
  -6   8  12        5.89        4.01      4.48 o 
  -5   8  12       72.40       59.53     24.88 o 
  -4   8  12        3.04        5.37      3.94 o 
  -3   8  12       72.69       52.97     20.39 o 
  -2   8  12        7.89        9.94      6.69 o 
  -1   8  12        4.59        6.63      4.75 o 
   0   8  12        1.54        4.61      4.20 o 
 -17   0  13      178.10      221.53     30.74 o 
 -15   0  13       19.80       19.57     25.88 o 
 -13   0  13       20.29       25.47     17.17 o 
 -11   0  13     2374.77     2346.48    102.20 o 
  -9   0  13        0.40       13.57      9.56 o 
  -7   0  13       94.16      101.01     43.98 o 
  -5   0  13      775.93      525.14     59.37 o 
  -3   0  13        4.40        2.68      2.76 o 
  -1   0  13      412.01      442.63     18.94 o 
   1   0  13      660.30      695.27     44.34 o 
   3   0  13       74.19       64.21     26.18 o 
   5   0  13        2.16        3.61      6.02 o 
   7   0  13      114.37      154.03     19.01 o 
 -17   1  13        3.90        4.34      4.98 o 
 -16   1  13      126.95      135.31     14.70 o 
 -15   1  13       94.32      112.43     14.67 o 
 -14   1  13       90.60       66.31     38.29 o 
 -13   1  13      541.36      577.93     27.11 o 
 -12   1  13      308.58      314.21     16.28 o 
 -11   1  13      192.94      175.39      7.87 o 
 -10   1  13        1.38        1.42      2.20 o 
  -9   1  13      568.45      554.02     13.67 o 
  -8   1  13       38.30       47.61     16.02 o 
  -7   1  13       18.39       24.08      9.34 o 
  -6   1  13       89.72       72.86      8.95 o 
  -5   1  13       11.52        6.85      2.57 o 
  -4   1  13      223.80      205.61     13.29 o 
  -3   1  13        2.56        4.86      4.56 o 
  -2   1  13      335.50      351.25     15.14 o 
  -1   1  13      340.97      334.55     11.97 o 
   0   1  13       33.23       31.26      8.24 o 
   1   1  13       74.83       85.68     19.59 o 
   2   1  13        7.19        9.07      3.84 o 
   3   1  13      190.21      183.04     16.36 o 
   4   1  13      566.70      564.05     24.55 o 
   5   1  13       10.82        9.14      3.58 o 
   6   1  13       43.05       44.49     13.28 o 
   7   1  13        2.28        3.48      4.61 o 
 -17   2  13        0.21        1.43      9.68 o 
 -16   2  13       14.35       16.34     13.83 o 
 -15   2  13        9.42       15.93     12.75 o 
 -14   2  13      388.26      407.37     39.32 o 
 -13   2  13      715.73      727.31     36.81 o 
 -12   2  13       84.99       65.93      9.73 o 
 -11   2  13       29.36       23.30      5.62 o 
 -10   2  13      227.65      221.52      9.29 o 
  -9   2  13        2.61        5.22      3.04 o 
  -8   2  13      143.68      139.57      8.65 o 
  -7   2  13       19.20       13.81      5.58 o 
  -6   2  13      120.83      115.31      9.29 o 
  -5   2  13      214.33      177.37      6.72 o 
  -4   2  13      162.70      189.72      7.18 o 
  -3   2  13      125.70      111.63      4.21 o 
  -2   2  13        8.28       12.98      4.77 o 
  -1   2  13      627.74      652.69     19.27 o 
   0   2  13       30.88       35.14     10.42 o 
   1   2  13      203.42      193.42     11.35 o 
   2   2  13       75.80       80.21     16.75 o 
   3   2  13      732.55      789.46     28.10 o 
   4   2  13      363.46      389.57     24.95 o 
   5   2  13       81.13       73.95     22.85 o 
   6   2  13        2.54       11.70      7.12 o 
   7   2  13      203.29      239.79     15.49 o 
 -16   3  13       24.94       19.04     17.38 o 
 -15   3  13       42.12       36.11     26.83 o 
 -14   3  13      232.79      270.97     25.57 o 
 -13   3  13       60.35       65.62     25.68 o 
 -12   3  13      803.74      858.25     43.83 o 
 -11   3  13      101.44      101.70      8.16 o 
 -10   3  13     1030.55     1093.89     26.55 o 
  -9   3  13      442.88      417.34     15.04 o 
  -8   3  13        5.64        6.55      3.37 o 
  -7   3  13      389.10      357.85     15.22 o 
  -6   3  13      408.79      379.10     15.89 o 
  -5   3  13      706.12      659.52     21.12 o 
  -4   3  13       19.67       24.38      3.23 o 
  -3   3  13      177.41      154.92      7.13 o 
  -2   3  13       17.13        7.65      3.30 o 
  -1   3  13      486.85      491.45     19.40 o 
   0   3  13      901.30      930.44     26.23 o 
   1   3  13       15.63       16.19      5.88 o 
   2   3  13      137.83      133.51     11.12 o 
   3   3  13       41.80       43.87     17.66 o 
   4   3  13      286.06      296.85     18.19 o 
   5   3  13      105.06       92.65     13.23 o 
   6   3  13       33.46       24.37     12.03 o 
   7   3  13       22.70       21.06      9.78 o 
 -16   4  13       10.82        5.01      6.48 o 
 -15   4  13       10.02        8.32      7.85 o 
 -14   4  13       45.87       50.27     25.32 o 
 -13   4  13      104.49       88.56     44.16 o 
 -12   4  13        0.22        5.41      5.49 o 
 -11   4  13       52.37       71.10     18.37 o 
 -10   4  13        1.94        3.90      3.05 o 
  -9   4  13       58.99       44.54     14.39 o 
  -8   4  13      292.43      311.35     14.73 o 
  -7   4  13        0.05        1.75      4.52 o 
  -6   4  13       15.31       17.29      6.43 o 
  -5   4  13      112.38      108.79      7.60 o 
  -4   4  13        0.03        2.49      3.11 o 
  -3   4  13      143.47      128.43      9.32 o 
  -2   4  13      576.56      570.48     40.34 o 
  -1   4  13        2.06        7.99      4.05 o 
   0   4  13        0.01        5.88      5.32 o 
   1   4  13       17.89       16.22      6.80 o 
   2   4  13      342.91      352.02     23.81 o 
   3   4  13      259.96      274.31     17.65 o 
   4   4  13       37.14       34.21     14.08 o 
   5   4  13        8.43        5.22      5.26 o 
   6   4  13        0.02        4.26      5.22 o 
 -15   5  13      127.08      139.54     26.01 o 
 -14   5  13      101.90      110.93     55.62 o 
 -13   5  13      245.50      226.91     25.95 o 
 -12   5  13      322.28      337.48     30.17 o 
 -11   5  13        0.68        3.08      4.14 o 
 -10   5  13      280.93      277.82     15.03 o 
  -9   5  13       88.85       66.63     26.65 o 
  -8   5  13       36.85       40.10     12.65 o 
  -7   5  13        0.00        3.66      5.89 o 
  -6   5  13      150.12      154.38      9.74 o 
  -5   5  13      154.01      157.02     10.30 o 
  -4   5  13       20.97       17.75      6.25 o 
  -3   5  13       48.96       46.26      7.42 o 
  -2   5  13       10.27        7.24      4.06 o 
  -1   5  13      518.22      481.31     25.17 o 
   0   5  13      129.70      147.52     22.53 o 
   1   5  13       53.14       47.55     15.72 o 
   2   5  13        0.27        5.68      5.45 o 
   3   5  13       88.04       90.56     31.96 o 
   4   5  13      294.82      323.24     24.10 o 
   5   5  13        0.66        2.34      5.49 o 
 -13   6  13        1.69        6.53      6.61 o 
 -12   6  13      514.67      570.22     29.53 o 
 -11   6  13       37.91       37.06     24.24 o 
 -10   6  13       31.96       23.49     10.02 o 
  -9   6  13        5.84       10.75      6.95 o 
  -8   6  13      123.94      121.31     10.96 o 
  -7   6  13      179.51      175.79     12.46 o 
  -6   6  13        0.36        5.30      3.16 o 
  -5   6  13       21.83       17.17      6.25 o 
  -4   6  13      203.76      165.83     15.39 o 
  -3   6  13      502.38      504.56     30.67 o 
  -2   6  13       87.04       93.30     15.65 o 
  -1   6  13        0.03        2.20      3.88 o 
   0   6  13      106.95       96.25     38.22 o 
   1   6  13        0.30        3.30      3.47 o 
   2   6  13       10.87       14.04      6.71 o 
   3   6  13       80.39       80.89     34.32 o 
 -11   7  13       42.34       35.26     23.13 o 
 -10   7  13        0.37        3.39      4.20 o 
  -9   7  13       84.23       55.40     21.93 o 
  -8   7  13       56.93       41.59     18.33 o 
  -7   7  13       53.25       47.25     19.34 o 
  -6   7  13      465.59      483.82     17.32 o 
  -5   7  13       24.95       19.31      7.26 o 
  -4   7  13      116.06      110.15     10.21 o 
  -3   7  13       77.82       76.62     33.56 o 
  -2   7  13        9.67        9.39      6.05 o 
  -1   7  13      165.35      129.83     24.08 o 
   0   7  13       65.47       54.34     27.63 o 
   1   7  13       15.72       12.60      7.73 o 
  -8   8  13       59.77       44.64     16.35 o 
  -7   8  13        2.46        6.16      4.62 o 
  -6   8  13       44.11       33.66     20.97 o 
  -5   8  13       78.62       59.34     15.69 o 
  -4   8  13      225.96      225.26     17.16 o 
  -3   8  13       36.13       29.36     20.44 o 
  -2   8  13       40.36       33.45     18.82 o 
 -16   0  14        4.67        7.19     10.53 o 
 -14   0  14       12.15       14.62     12.96 o 
 -12   0  14       41.87       22.34     24.48 o 
 -10   0  14      174.12      173.40     15.38 o 
  -8   0  14     1263.08     1266.17     55.27 o 
  -6   0  14      115.88      119.91     53.20 o 
  -4   0  14      366.81      353.58     25.82 o 
  -2   0  14       71.84       73.77     24.08 o 
   0   0  14        5.39        5.20      5.83 o 
   2   0  14      502.56      527.55     39.76 o 
   4   0  14       42.34       43.04     23.97 o 
   6   0  14      466.82      543.68     39.31 o 
 -17   1  14       18.69        9.21     32.81 o 
 -16   1  14      195.91      284.64     28.87 o 
 -15   1  14      162.52      162.30     15.63 o 
 -14   1  14        4.71        0.65      5.40 o 
 -13   1  14        1.09        5.41      5.23 o 
 -12   1  14      307.11      292.96     16.25 o 
 -11   1  14       66.91       59.07      6.46 o 
 -10   1  14       37.20       28.41     10.12 o 
  -9   1  14      267.37      279.25     15.15 o 
  -8   1  14      417.02      388.98     14.82 o 
  -7   1  14        0.05        1.85      3.53 o 
  -6   1  14       16.83       21.50      7.55 o 
  -5   1  14        3.02        6.39      3.95 o 
  -4   1  14       10.38        4.72      3.06 o 
  -3   1  14      436.27      421.19     16.08 o 
  -2   1  14      405.58      392.23     13.42 o 
  -1   1  14      130.68      130.31     11.03 o 
   0   1  14      249.57      262.93     12.83 o 
   1   1  14      149.30      148.62     12.41 o 
   2   1  14       83.54       68.58     16.11 o 
   3   1  14        7.45        9.20      4.96 o 
   4   1  14       15.90       14.67      6.44 o 
   5   1  14       15.59       14.99      7.60 o 
   6   1  14      285.47      336.93     21.08 o 
 -17   2  14      205.43      229.58     33.37 o 
 -16   2  14       33.15       28.61     20.57 o 
 -15   2  14        2.08        2.70      7.50 o 
 -14   2  14        0.01        6.58      6.72 o 
 -13   2  14        0.32       -1.88      8.02 o 
 -12   2  14      871.80      898.60     64.91 o 
 -11   2  14      474.21      464.76     16.42 o 
 -10   2  14      101.80      103.33      7.76 o 
  -9   2  14       17.97       20.51      9.29 o 
  -8   2  14       81.65       79.43     12.80 o 
  -7   2  14      431.68      388.67     15.37 o 
  -6   2  14       70.05       55.95      6.18 o 
  -5   2  14       32.35       27.92      4.46 o 
  -4   2  14      105.69       96.41      5.67 o 
  -3   2  14      318.39      285.54     12.48 o 
  -2   2  14       15.34       19.22      7.24 o 
  -1   2  14      993.11     1070.90     27.74 o 
   0   2  14      315.18      315.52     13.80 o 
   1   2  14       88.36       88.02     21.92 o 
   2   2  14        1.23        3.62      2.79 o 
   3   2  14      142.86      163.71     20.54 o 
   4   2  14       44.37       54.01     19.25 o 
   5   2  14        0.17        2.47      5.06 o 
   6   2  14      344.86      388.95     19.94 o 
 -16   3  14      255.35      341.55     26.82 o 
 -15   3  14        6.13        8.64      6.90 o 
 -14   3  14        7.10        5.57      6.88 o 
 -13   3  14      243.97      273.13     25.38 o 
 -12   3  14        0.02        4.11      6.42 o 
 -11   3  14       94.57       77.52      9.79 o 
 -10   3  14       31.37       20.58      7.97 o 
  -9   3  14       53.92       54.76     18.98 o 
  -8   3  14      135.23      110.36      9.54 o 
  -7   3  14      237.55      224.41     14.59 o 
  -6   3  14      229.60      206.27     15.22 o 
  -5   3  14       81.87       64.24     20.21 o 
  -4   3  14      222.45      192.45     10.51 o 
  -3   3  14      263.71      254.55     17.51 o 
  -2   3  14      140.21      144.63      9.50 o 
  -1   3  14       12.71        6.20      4.07 o 
   0   3  14       28.69       24.18      8.89 o 
   1   3  14      149.79      151.37     13.39 o 
   2   3  14       10.80       18.28      7.43 o 
   3   3  14      170.38      169.08     16.03 o 
   4   3  14      122.37      131.97     12.21 o 
   5   3  14       72.28       49.02     24.39 o 
 -15   4  14      169.55      146.63     70.65 o 
 -14   4  14      518.21      625.64     29.90 o 
 -13   4  14      239.24      253.85     20.55 o 
 -12   4  14      385.50      379.67     32.49 o 
 -11   4  14       77.45       76.53     10.40 o 
 -10   4  14       98.10       94.77     16.39 o 
  -9   4  14       78.94       63.43     24.94 o 
  -8   4  14      507.55      528.78     26.29 o 
  -7   4  14      245.69      218.00     13.72 o 
  -6   4  14        3.63        3.44      3.95 o 
  -5   4  14      111.93      113.14      7.29 o 
  -4   4  14      226.20      208.91     15.97 o 
  -3   4  14      378.04      348.47     17.76 o 
  -2   4  14      273.01      287.55     27.73 o 
  -1   4  14        0.12        4.58      6.91 o 
   0   4  14        8.69       11.10      6.15 o 
   1   4  14      227.41      245.34     18.64 o 
   2   4  14       49.55       51.55     20.17 o 
   3   4  14       62.18       67.45     26.79 o 
   4   4  14      105.35      141.59     21.83 o 
   5   4  14        3.73        6.17      5.97 o 
 -14   5  14      144.31      116.65     22.50 o 
 -13   5  14      159.14      176.01     23.38 o 
 -12   5  14      131.73      144.79     22.14 o 
 -11   5  14      171.12      194.12     16.39 o 
 -10   5  14       20.56        9.81      5.85 o 
  -9   5  14        2.71        4.06      4.22 o 
  -8   5  14      153.74      153.58     14.27 o 
  -7   5  14      393.74      437.78     19.52 o 
  -6   5  14       14.80       15.68      6.19 o 
  -5   5  14       61.14       66.69      8.69 o 
  -4   5  14        6.42        8.83      4.56 o 
  -3   5  14      519.22      559.96     27.48 o 
  -2   5  14      773.76      835.14     39.73 o 
  -1   5  14        0.08        5.31      9.64 o 
   0   5  14      186.16      189.70     21.04 o 
   1   5  14       73.89       72.11     27.06 o 
   2   5  14       89.70       76.50     31.61 o 
   3   5  14       80.09       83.67     38.42 o 
 -13   6  14        3.90        4.07      9.50 o 
 -12   6  14      176.64      174.19     20.57 o 
 -11   6  14       27.96       31.18     26.41 o 
 -10   6  14      130.48      139.13     10.95 o 
  -9   6  14        6.29        5.29      3.72 o 
  -8   6  14       56.34       49.48     17.66 o 
  -7   6  14      288.11      259.86     15.73 o 
  -6   6  14       15.37       18.81      8.38 o 
  -5   6  14      133.32      141.59     10.37 o 
  -4   6  14        4.00        7.61      6.57 o 
  -3   6  14       29.21       23.83     11.27 o 
  -2   6  14      283.25      274.19     21.38 o 
  -1   6  14        1.69        5.13      5.67 o 
   0   6  14        1.92        3.64      5.16 o 
   1   6  14        2.65       10.90      9.01 o 
   2   6  14       10.05       11.75      6.62 o 
 -10   7  14        0.09        3.69      2.77 o 
  -9   7  14        0.40        1.81      3.87 o 
  -8   7  14        2.29        4.11      4.17 o 
  -7   7  14      213.25      218.14     14.14 o 
  -6   7  14        1.94        7.34      5.33 o 
  -5   7  14        2.90        4.64      5.22 o 
  -4   7  14      151.53      140.36     13.74 o 
  -3   7  14      192.51      177.48     14.68 o 
  -2   7  14      196.55      210.69     22.62 o 
  -1   7  14       25.46       27.08     19.22 o 
 -15   0  15        1.58        3.39     11.05 o 
 -13   0  15       20.93       25.09     23.86 o 
 -11   0  15      393.19      437.22     31.15 o 
  -9   0  15      352.47      310.03     24.22 o 
  -7   0  15       19.05       32.52     18.75 o 
  -5   0  15      636.95      639.59     44.80 o 
  -3   0  15       67.14       95.87     16.48 o 
  -1   0  15        2.24        5.32      5.45 o 
   1   0  15       31.06       33.17     13.18 o 
   3   0  15      177.31      183.02     15.40 o 
   5   0  15        4.95        3.24      5.62 o 
 -16   1  15      203.94      242.53     33.31 o 
 -15   1  15       91.82       97.01     54.02 o 
 -14   1  15        0.94        3.39      6.96 o 
 -13   1  15       12.77       12.16      9.52 o 
 -12   1  15       17.03       15.58      9.83 o 
 -11   1  15        0.52        3.65      2.30 o 
 -10   1  15      219.79      222.87     13.69 o 
  -9   1  15       11.51        7.22      5.00 o 
  -8   1  15       14.62       11.84      9.01 o 
  -7   1  15      217.66      197.81     15.42 o 
  -6   1  15        4.66        5.20      6.10 o 
  -5   1  15     2206.55     1967.56     48.06 o 
  -4   1  15      508.01      489.38     19.15 o 
  -3   1  15       34.27       28.63      9.78 o 
  -2   1  15       25.69       28.34      8.81 o 
  -1   1  15       58.39       68.58     19.98 o 
   0   1  15      135.09      158.73     17.11 o 
   1   1  15        2.32        4.31      3.94 o 
   2   1  15        5.15        5.88      4.22 o 
   3   1  15        1.30        6.02      4.26 o 
   4   1  15        0.28        4.40      3.95 o 
   5   1  15      242.76      287.81     16.16 o 
 -16   2  15       21.15       33.72     18.25 o 
 -15   2  15       41.81       51.84     31.03 o 
 -14   2  15      289.62      318.62     22.03 o 
 -13   2  15       13.08       12.21     10.13 o 
 -12   2  15       61.01       70.60     29.07 o 
 -11   2  15      242.46      253.77     16.22 o 
 -10   2  15      280.47      261.79     15.32 o 
  -9   2  15        7.12        6.84      4.55 o 
  -8   2  15      374.61      399.22     17.19 o 
  -7   2  15      433.80      422.58     18.08 o 
  -6   2  15       27.84       37.93      6.31 o 
  -5   2  15       58.81       43.73      7.60 o 
  -4   2  15      941.72      927.74     31.29 o 
  -3   2  15       53.14       39.41     15.18 o 
  -2   2  15       41.55       44.90      6.60 o 
  -1   2  15      328.18      364.12     15.94 o 
   0   2  15       24.02       32.93     10.84 o 
   1   2  15       56.62       53.73     16.32 o 
   2   2  15      213.00      224.01     15.63 o 
   3   2  15       91.53      116.93     16.67 o 
   4   2  15       34.56       25.95     11.90 o 
   5   2  15       67.83       53.81     25.10 o 
 -15   3  15       46.40       49.15     36.57 o 
 -14   3  15       51.32       33.51     29.07 o 
 -13   3  15        0.09        5.46      7.43 o 
 -12   3  15       92.83      104.23     42.68 o 
 -11   3  15       29.70       26.66     15.55 o 
 -10   3  15      555.79      555.95     25.93 o 
  -9   3  15       66.77       75.23     24.53 o 
  -8   3  15       84.69       80.70     14.74 o 
  -7   3  15        0.88        4.26      4.20 o 
  -6   3  15       63.79       56.22      8.42 o 
  -5   3  15      313.22      287.10     14.97 o 
  -4   3  15        0.99        6.58      5.80 o 
  -3   3  15       15.98       11.51      6.92 o 
  -2   3  15       41.79       43.19     16.67 o 
  -1   3  15        6.32       15.59      7.58 o 
   0   3  15       20.24       19.12      9.47 o 
   1   3  15        1.99        4.90      4.71 o 
   2   3  15       27.23       35.25     14.46 o 
   3   3  15        2.96        5.98      6.40 o 
   4   3  15        7.99       11.45      5.65 o 
 -15   4  15       53.64       47.15     27.91 o 
 -14   4  15      917.59     1115.96     46.08 o 
 -13   4  15       76.63       99.93     42.85 o 
 -12   4  15      248.84      249.24     25.44 o 
 -11   4  15        9.06       12.43      6.57 o 
 -10   4  15        3.14        2.35      3.23 o 
  -9   4  15      144.38      170.66     14.42 o 
  -8   4  15      359.05      356.78     20.10 o 
  -7   4  15      271.12      275.57     16.95 o 
  -6   4  15       14.98        7.10      2.61 o 
  -5   4  15       92.04       89.58     11.27 o 
  -4   4  15      281.24      279.94     29.94 o 
  -3   4  15        8.82        9.24      7.78 o 
  -2   4  15       25.72       14.60      8.27 o 
  -1   4  15        0.02       -0.67      5.25 o 
   0   4  15       45.56       33.78     11.04 o 
   1   4  15       28.66       31.61     13.35 o 
   2   4  15        4.14        7.23      4.39 o 
   3   4  15       11.81       13.19      8.04 o 
 -13   5  15      437.15      485.04     33.23 o 
 -12   5  15        1.65        5.03      8.07 o 
 -11   5  15        0.19        4.59      7.43 o 
 -10   5  15      126.64      141.43     11.32 o 
  -9   5  15       20.18       20.29      9.47 o 
  -8   5  15       34.73       24.73     13.88 o 
  -7   5  15        3.69        4.35      3.64 o 
  -6   5  15       16.49       14.39      9.11 o 
  -5   5  15       10.97       18.54      8.22 o 
  -4   5  15       10.09       34.52     11.86 o 
  -3   5  15      386.85      455.08     37.33 o 
  -2   5  15        6.25        8.04      7.34 o 
  -1   5  15      136.63      122.70     19.33 o 
   0   5  15        5.94       11.92      7.02 o 
   1   5  15        0.09        3.67      6.70 o 
   2   5  15       16.95       22.71     11.58 o 
 -11   6  15      211.44      220.44     19.70 o 
 -10   6  15        4.63        5.28      5.55 o 
  -9   6  15        1.12        3.43      3.94 o 
  -8   6  15       92.98       88.37      8.54 o 
  -7   6  15        0.57        2.15      2.80 o 
  -6   6  15        3.34        3.86      4.80 o 
  -5   6  15        8.13        8.85      6.07 o 
  -4   6  15       11.25       13.80     11.58 o 
  -3   6  15      128.25      115.23     14.99 o 
  -2   6  15        1.24        3.97      6.31 o 
  -1   6  15       20.52       11.55     10.33 o 
   0   6  15       15.62       18.75     10.63 o 
  -8   7  15        8.02        5.44      4.98 o 
  -7   7  15       41.64       19.47     16.27 o 
  -6   7  15      117.50      115.91     13.99 o 
  -5   7  15      161.87      131.54     18.35 o 
  -4   7  15        3.42        1.28      6.12 o 
  -3   7  15        8.80        8.98     18.51 o 
 -14   0  16      272.44      296.93     25.24 o 
 -10   0  16      164.22      152.66     15.12 o 
  -8   0  16       80.43       96.77     50.65 o 
  -6   0  16      246.07      228.67     23.60 o 
  -4   0  16      148.30      138.92     13.35 o 
  -2   0  16       35.28       37.25     17.41 o 
   0   0  16      672.33      775.52     58.02 o 
   2   0  16      101.54      134.50     22.90 o 
   4   0  16        1.28        1.83      6.53 o 
 -16   1  16       33.41       23.92     38.05 o 
 -15   1  16       19.92       13.16     16.41 o 
 -14   1  16      101.98      114.55     18.54 o 
 -13   1  16        0.72        1.52      5.44 o 
 -11   1  16        0.56        1.24      3.31 o 
 -10   1  16       13.95       11.51      8.12 o 
  -9   1  16       77.64       91.74     12.94 o 
  -8   1  16      227.04      186.03     15.24 o 
  -7   1  16      161.31      128.46     44.42 o 
  -6   1  16      456.84      380.11     20.75 o 
  -5   1  16      126.58      126.04     11.19 o 
  -4   1  16      135.53      136.69     12.55 o 
  -3   1  16       66.90       53.87      8.25 o 
  -2   1  16      141.31      123.15     12.74 o 
  -1   1  16        7.07        9.40      3.93 o 
   0   1  16      364.11      372.80     22.61 o 
   1   1  16        1.00        1.43      3.94 o 
   2   1  16        5.91        4.39      3.61 o 
   3   1  16       40.71       37.67     18.52 o 
   4   1  16      195.61      213.78     15.38 o 
 -15   2  16        0.98        8.34      7.97 o 
 -14   2  16       23.92       25.85     19.98 o 
 -13   2  16        8.99        8.71      7.07 o 
 -12   2  16       14.94       18.04     19.65 o 
 -11   2  16        3.30        4.05      3.68 o 
 -10   2  16        0.01        1.25      4.03 o 
  -9   2  16      146.68      148.95     10.47 o 
  -8   2  16        7.32        6.21      3.66 o 
  -7   2  16       56.91       49.67     16.07 o 
  -6   2  16       23.07       28.42     12.57 o 
  -5   2  16       50.75       54.32     26.10 o 
  -4   2  16      107.69       81.53     35.03 o 
  -3   2  16        4.76        6.41      2.76 o 
  -2   2  16       25.63       17.23      7.25 o 
  -1   2  16      291.85      324.29     18.15 o 
   0   2  16      120.11      131.57     12.57 o 
   1   2  16      157.00      171.35     10.41 o 
   2   2  16        5.45       12.89      6.92 o 
   3   2  16       49.26       42.80     17.54 o 
 -15   3  16       18.12       17.84     14.06 o 
 -14   3  16       55.59       40.19     36.86 o 
 -13   3  16       19.15       20.05     19.36 o 
 -12   3  16       77.69       64.22     58.37 o 
 -11   3  16       13.98       18.78     10.56 o 
 -10   3  16       45.45       43.84     17.05 o 
  -9   3  16       66.14       77.54     25.72 o 
  -8   3  16       84.05       78.34     12.48 o 
  -7   3  16      629.27      587.61     27.79 o 
  -6   3  16       94.76      112.83     41.66 o 
  -5   3  16       13.31       12.83      6.62 o 
  -4   3  16      500.17      487.71     42.31 o 
  -3   3  16       32.68       54.89     22.91 o 
  -2   3  16        1.32        6.35      5.92 o 
  -1   3  16        1.59        1.93      6.01 o 
   0   3  16       30.97       26.38      9.44 o 
   1   3  16       47.05       49.34     18.29 o 
   2   3  16       24.53       21.73     11.82 o 
   3   3  16        6.05       14.49     12.35 o 
 -14   4  16        4.34        7.43      9.56 o 
 -13   4  16       64.36       51.56     35.40 o 
 -12   4  16        3.65        4.12      8.36 o 
 -11   4  16      150.02      157.34     18.48 o 
 -10   4  16       51.72       38.85     17.51 o 
  -9   4  16       26.09       23.47     14.49 o 
  -8   4  16       74.75       59.69     27.68 o 
  -7   4  16      217.26      219.37     16.21 o 
  -6   4  16       31.43       23.08     15.68 o 
  -5   4  16        0.21        1.16      6.49 o 
  -4   4  16        8.37        9.18      6.07 o 
  -3   4  16       18.18       26.90     17.72 o 
  -2   4  16      100.83       99.61     47.81 o 
  -1   4  16      201.06      187.38     14.98 o 
   0   4  16       40.74       44.56     17.08 o 
   1   4  16      113.77      143.49     25.63 o 
   2   4  16       77.18       58.63     27.28 o 
 -12   5  16        3.08        3.16      7.40 o 
 -11   5  16        9.29       15.06      9.24 o 
 -10   5  16       12.19       13.58      9.78 o 
  -9   5  16      296.13      315.01     15.13 o 
  -8   5  16       60.85       48.56     22.12 o 
  -7   5  16      278.36      271.46     14.80 o 
  -6   5  16        0.49        0.05      3.75 o 
  -5   5  16        2.66        3.37      6.57 o 
  -4   5  16      252.31      265.67     35.64 o 
  -3   5  16       11.09       20.71     15.04 o 
  -2   5  16      120.28      103.84     19.43 o 
  -1   5  16       68.72       60.09     27.79 o 
   0   5  16       61.43       52.92     25.37 o 
 -10   6  16       93.94       90.73     11.76 o 
  -9   6  16        0.10        1.82      3.41 o 
  -8   6  16      177.07      167.05     15.50 o 
  -7   6  16        0.12        3.64      4.34 o 
  -6   6  16      101.64       87.92     49.38 o 
  -5   6  16        0.00        8.30      8.28 o 
  -4   6  16        5.14        6.07      6.63 o 
  -3   6  16       58.61       37.14     31.50 o 
  -2   6  16       60.22       48.13     26.51 o 
  -9   0  17        2.52        3.25      8.80 o 
  -7   0  17        0.02        4.33      6.00 o 
  -5   0  17       62.63       35.96     21.03 o 
  -3   0  17       59.39       39.64     21.33 o 
  -1   0  17      162.81      162.57     14.12 o 
   1   0  17        9.21        2.54      6.20 o 
 -15   1  17        4.81        5.21      5.41 o 
 -14   1  17        0.19        0.94      5.38 o 
 -11   1  17      140.21      145.29     19.30 o 
 -10   1  17        1.48        3.09      3.07 o 
  -9   1  17      255.96      262.54     21.61 o 
  -8   1  17       18.00       16.89     10.02 o 
  -7   1  17       44.90       40.06     17.31 o 
  -6   1  17        0.59        4.20      3.48 o 
  -5   1  17       24.94       14.25      6.66 o 
  -4   1  17       32.93       23.30      8.91 o 
  -3   1  17       44.36       25.66     10.24 o 
  -2   1  17        1.10        6.14      4.06 o 
  -1   1  17        0.22        2.88      3.55 o 
   0   1  17        6.25        7.38      3.71 o 
   1   1  17      183.00      152.47     15.78 o 
   2   1  17       11.79       11.81      6.56 o 
 -14   2  17      104.55      102.80     19.68 o 
 -13   2  17        8.92        6.08      6.00 o 
 -12   2  17       22.21       28.28     29.54 o 
 -11   2  17      157.85      175.73     16.87 o 
 -10   2  17      303.66      316.47     21.54 o 
  -9   2  17       89.80       87.40      9.83 o 
  -8   2  17       57.35       57.19     31.55 o 
  -7   2  17       72.27       44.56     23.01 o 
  -6   2  17        6.73       10.97      9.71 o 
  -5   2  17       55.85       33.44     16.91 o 
  -4   2  17        2.92        3.88      3.78 o 
  -3   2  17       10.91       13.13      7.71 o 
  -2   2  17       36.59       51.37     22.09 o 
  -1   2  17       28.15       31.61     15.23 o 
   0   2  17        2.30        4.49      4.75 o 
   1   2  17       13.91       24.16     16.00 o 
   2   2  17       13.55       10.65      5.51 o 
 -14   3  17        0.03        4.49      4.49 o 
 -13   3  17       68.89       49.16     53.81 o 
 -12   3  17        0.84        2.49      5.67 o 
 -11   3  17       83.22       91.84     10.12 o 
 -10   3  17        1.67        4.04      3.66 o 
  -9   3  17       52.73       34.06     18.22 o 
  -8   3  17        0.00        7.16      7.31 o 
  -7   3  17       20.10       13.84     10.74 o 
  -6   3  17      148.78      160.98     18.25 o 
  -5   3  17       60.37       57.67     25.22 o 
  -4   3  17       16.10       10.03      9.66 o 
  -3   3  17        8.42       10.84      6.61 o 
  -2   3  17       14.15       18.90      7.50 o 
  -1   3  17        6.68       10.33      5.08 o 
   0   3  17       27.05       19.46      9.69 o 
   1   3  17      233.88      261.07     18.53 o 
 -13   4  17        5.25        1.02      6.96 o 
 -12   4  17       36.63       45.01     29.80 o 
 -11   4  17        7.26        6.18      5.98 o 
 -10   4  17       97.66       95.29     14.17 o 
  -9   4  17        8.64       12.29      5.89 o 
  -8   4  17      451.20      488.74     26.69 o 
  -7   4  17       47.88       36.86     24.32 o 
  -6   4  17       23.44       30.28     16.43 o 
  -5   4  17        3.49        3.18      4.49 o 
  -4   4  17        0.01        3.84      6.75 o 
  -3   4  17       52.45       52.09     30.12 o 
  -2   4  17        1.85        5.99      5.62 o 
  -1   4  17       12.28        8.06      6.28 o 
   0   4  17       12.74       18.23     13.72 o 
 -11   5  17      128.17      110.96     19.27 o 
 -10   5  17      203.01      204.38     13.72 o 
  -9   5  17       30.35       14.79     12.82 o 
  -8   5  17      104.44      118.33     20.95 o 
  -7   5  17       26.81       32.34     20.48 o 
  -6   5  17       19.59       12.68     12.64 o 
  -5   5  17        1.34        2.50      5.33 o 
  -4   5  17      106.57      107.88     22.53 o 
  -3   5  17       89.09      116.53     26.39 o 
  -2   5  17       13.65       18.00     14.85 o 
 -10   0  18        0.21        5.91     11.93 o 
  -8   0  18        0.17        3.60      7.78 o 
  -6   0  18        1.70        3.69      3.74 o 
  -4   0  18      210.56      159.38     13.23 o 
  -2   0  18      340.51      463.13     26.07 o 
   0   0  18       61.36       37.08     25.28 o 
 -10   1  18       11.47        5.22      5.27 o 
  -9   1  18       12.38       10.62      6.73 o 
  -8   1  18       42.74       29.66     19.11 o 
  -7   1  18       80.29       79.39     28.70 o 
  -6   1  18        0.00        3.71      4.32 o 
  -5   1  18      139.50      135.86     12.29 o 
  -4   1  18        9.28        4.01      5.59 o 
  -3   1  18       67.90       65.39     24.84 o 
  -2   1  18       19.65       31.14     14.17 o 
  -1   1  18      139.22      171.07     15.57 o 
   0   1  18      305.72      317.84     19.27 o 
 -10   2  18       59.30       41.50     22.57 o 
  -9   2  18       10.92       16.16     10.40 o 
  -8   2  18      163.70      181.90     18.64 o 
  -7   2  18       99.64      122.40     24.53 o 
  -6   2  18        2.66        3.24      4.99 o 
  -5   2  18       16.86       29.04     15.39 o 
  -4   2  18      171.18      167.13     17.43 o 
  -3   2  18        1.25        4.81      6.42 o 
  -2   2  18      416.68      521.67     31.32 o 
  -1   2  18       13.72       12.62      8.41 o 
   0   2  18       97.93      116.67     18.87 o 
 -10   3  18        5.39        8.79      7.98 o 
  -9   3  18        9.65        6.58      4.95 o 
  -8   3  18        3.61        4.79      6.16 o 
  -7   3  18        2.20        2.31      8.66 o 
  -6   3  18       57.37       40.77     27.42 o 
  -5   3  18       37.87       30.01     17.84 o 
  -4   3  18        3.04        5.76     15.38 o 
  -3   3  18       38.70       24.69     12.91 o 
  -2   3  18      106.91      124.23     19.93 o 
  -1   3  18       71.35       53.42     35.54 o 
 -10   4  18        8.84        6.15      7.04 o 
  -9   4  18       69.00       98.80     17.49 o 
  -8   4  18       29.05       36.98     22.37 o 
  -7   4  18       11.13       20.04     12.60 o 
  -6   4  18        1.08        2.00      3.47 o 
  -5   4  18        2.19        3.12      5.58 o 
  -4   4  18      163.72      202.22     23.23 o 
  -3   4  18        1.69        3.59      5.05 o 
  -9   0  19       49.51       26.61     30.12 o 
  -7   0  19      210.31      200.74     26.76 o 
  -5   0  19        4.25       -2.19      9.94 o 
  -3   0  19      117.47       97.94     77.97 o 
 -10   1  19       32.85       22.55     19.19 o 
  -9   1  19        3.71        3.34      6.76 o 
  -8   1  19       18.82       14.75     10.37 o 
  -7   1  19      169.07      216.51     16.40 o 
  -6   1  19      165.36      172.68     11.47 o 
  -5   1  19        8.73        8.57      4.99 o 
  -4   1  19        0.00        2.75      3.89 o 
  -3   1  19       24.44       32.53     16.70 o 
  -2   1  19       43.57       38.24     19.38 o 
 -10   2  19       25.89       15.92     14.29 o 
  -9   2  19       10.12        9.74      8.12 o 
  -8   2  19        6.38        5.43      3.32 o 
  -7   2  19      145.04      142.98     21.96 o 
  -6   2  19        2.75        7.11      6.11 o 
  -5   2  19        0.03        2.76      5.35 o 
  -4   2  19       11.81       15.72     12.66 o 
  -3   2  19        8.85        3.68      7.81 o 
 -10   3  19        1.67        1.03      4.89 o 
  -9   3  19       54.76       48.14     31.26 o 
  -8   3  19      126.46      106.11     17.64 o 
  -7   3  19        3.10       10.92      8.70 o 
  -6   3  19      180.57      198.96     18.07 o 
  -5   3  19        8.19       10.94      8.23 o 
  -8   0  20       14.91       17.66     19.54 o 
  -6   0  20      145.45      196.79     26.09 o 
  -9   1  20       30.14       24.98     25.13 o 
  -8   1  20        0.81        3.83      3.71 o 
  -7   1  20       13.09       10.69      9.28 o 
                                                 
